# Supplementary material for: tert-Butyl 4-{[2-amino-4-(2-hy­droxy­phen­yl)pyrimidin-5-yl]meth­yl}piperazine-1-carboxyl­ate
Source: Acta Crystallogr Sect E Struct Rep Online. 2013 Sep 21;69(Pt 10):o1577–8. doi: 10.1107/S1600536813025774 (PMC3790435; doi:10.1107/S1600536813025774)
Supplement: Supplementary file 1 [file e-69-o1577-sup1.cif]

##############################################################################
#                                                                            #
# This CIF contains the data in a paper accepted for publication in          #
# Acta Crystallographica Section E. It conforms to the requirements of       #
# Notes for Authors for Acta Crystallographica Section E, and has been       #
# peer reviewed under the auspices of the IUCr Commission on Journals.       #
#                                                                            #
# Full details of the Crystallographic Information File format               #
# are given in the paper "The Crystallographic Information File (CIF):       #
# a New Standard Archive File for Crystallography" by S. R. Hall, F. H.      #
# Allen and I. D. Brown [Acta Cryst. (1991), A47, 655-685].                  #
#                                                                            #
# The current version of the core CIF dictionary is obtainable from          #
# ftp://ftp.iucr.org/pub/cif_core.dic.                                       #
#                                                                            #
# Software is freely available for graphical display of the structure(s)     #
# in this CIF. For information consult the CIF software page                 #
# http://www.iucr.org/resources/cif/software.                                #
#                                                                            #
# This file may be used for bona fide research purposes within the           #
# scientific community so long as proper attribution is given to the journal # 
# article from which it was obtained.                                        #
#                                                                            #
##############################################################################
data_general
_audit_creation_method     SHELXL-97
_journal_date_recd_electronic     2013-09-17
_journal_date_accepted     2013-09-18
_journal_name_full     'Acta Crystallographica, Section E'
_journal_year     2013
_journal_volume     69
_journal_issue     10
_journal_page_first     o1577
_journal_page_last     o1578
_journal_paper_category     QO
_journal_paper_doi     10.1107/S1600536813025774
_journal_coeditor_code     HG5347
_publ_contact_author_name     ' Edward RT Tiekink '
_publ_contact_author_address
;
Department of Chemistry, University of Malaya,
50603 Kuala Lumpur, Malaysia
;
_publ_contact_author_email
;
Edward.Tiekink@gmail.com
;
_publ_contact_author_fax     ' +60 3 7967 4193 '
_publ_contact_author_phone     ' +60 3 7967 6775 '
_publ_section_title
;
<i>tert</i>-Butyl
4-{[2-amino-4-(2-hydroxyphenyl)pyrimidin-5-yl]methyl}piperazine-1-carboxylate
;
loop_
    _publ_author_name
    _publ_author_footnote
    _publ_author_address
    'Nilesh N. Gajera' .
;
P. S. Science and H. D. Patel Arts College,
S. V. Campus, Kadi, Gujarat, 382 715
India
;
    'Mukesh C. Patel ' .
;
P. S. Science and H. D. Patel Arts College,
S. V. Campus, Kadi, Gujarat, 382 715
India
;
    ' Jotani, Mukesh M. '
;
 Additional correspondence author, e-mail: mmjotani@rediffmail.com.
;
;
Department of Physics, Bhavan's Sheth R. A. College of Science, Ahmedabad,
Gujarat, 380 001, India
;
    'Tiekink, Edward R. T.' .
;
Department of Chemistry, University of Malaya,
50603 Kuala Lumpur,
Malaysia
;
_publ_section_synopsis     .
data_I
_database_code_depnum_ccdc_archive 'CCDC 961681'
_audit_creation_method     SHELXL-97
_chemical_name_systematic
;
<i>tert</i>-Butyl
4-{[2-amino-4-(2-hydroxyphenyl)pyrimidin-5-yl]methyl}piperazine-1-carboxylate
;
_chemical_name_common     ?
_chemical_formula_moiety     'C20 H27 N5 O3'
_chemical_formula_sum     'C20 H27 N5 O3'
_chemical_formula_iupac     'C20 H27 N5 O3'
_chemical_formula_weight     385.47
_chemical_melting_point     ?
_symmetry_cell_setting     monoclinic
_symmetry_space_group_name_H-M     'P 21/n'
_symmetry_space_group_name_Hall     '-P 2yn'
loop_
    _symmetry_equiv_pos_as_xyz
    'x, y, z'
    '-x+1/2, y+1/2, -z+1/2'
    '-x, -y, -z'
    'x-1/2, -y-1/2, z-1/2'
_cell_length_a     6.1925(2)
_cell_length_b     8.2636(2)
_cell_length_c     40.7287(11)
_cell_angle_alpha     90.00
_cell_angle_beta     93.513(2)
_cell_angle_gamma     90.00
_cell_volume     2080.27(10)
_cell_formula_units_Z     4
_cell_measurement_reflns_used     5662
_cell_measurement_theta_min     2.5
_cell_measurement_theta_max     24.85
_cell_measurement_temperature     293(2)
_exptl_crystal_description     block
_exptl_crystal_colour     yellow
_exptl_crystal_size_max     0.47
_exptl_crystal_size_mid     0.35
_exptl_crystal_size_min     0.31
_exptl_crystal_density_diffrn     1.231
_exptl_crystal_density_meas     ?
_exptl_crystal_density_method     'not measured'
_exptl_crystal_F_000     824
_exptl_absorpt_coefficient_mu     0.085
_exptl_absorpt_correction_type     multi-scan
_exptl_absorpt_process_details     '(SADABS; Bruker, 2004)'
_exptl_absorpt_correction_T_min     0.980
_exptl_absorpt_correction_T_max     0.997
_exptl_special_details
;
;
_diffrn_ambient_temperature     293(2)
_diffrn_radiation_type     MoK\a
_diffrn_radiation_wavelength     0.71073
_diffrn_radiation_source     'fine-focus sealed tube'
_diffrn_radiation_monochromator     graphite
_diffrn_measurement_device_type     'Bruker APEXII CCD'
_diffrn_measurement_method     '\w and \f scan'
_diffrn_detector_area_resol_mean     10.0
_diffrn_reflns_number     20251
_diffrn_reflns_av_R_equivalents     0.0257
_diffrn_reflns_av_sigmaI/netI     0.0244
_diffrn_reflns_theta_min     1.00
_diffrn_reflns_theta_max     28.05
_diffrn_reflns_theta_full     25.00
_diffrn_measured_fraction_theta_max     0.987
_diffrn_measured_fraction_theta_full     0.999
_diffrn_reflns_limit_h_min     -8
_diffrn_reflns_limit_h_max     8
_diffrn_reflns_limit_k_min     -10
_diffrn_reflns_limit_k_max     10
_diffrn_reflns_limit_l_min     -53
_diffrn_reflns_limit_l_max     53
_diffrn_standards_number     ?
_diffrn_standards_interval_count     ?
_diffrn_standards_interval_time     ?
_diffrn_standards_decay_%     0
_refine_special_details
;
Refinement of <i>F</i>^2^ against ALL reflections. The weighted <i>R</i>-factor
<i>wR</i> and goodness of fit <i>S</i> are based on <i>F</i>^2^, conventional
<i>R</i>-factors <i>R</i> are based on <i>F</i>, with <i>F</i> set to zero for
negative <i>F</i>^2^. The threshold expression of <i>F</i>^2^ >
2\s(<i>F</i>^2^) is used only for calculating <i>R</i>-factors(gt) <i>etc</i>.
and is not relevant to the choice of reflections for refinement.
<i>R</i>-factors based on <i>F</i>^2^ are statistically about twice as large
as those based on <i>F</i>, and <i>R</i>- factors based on ALL data will be
even larger.
;
_reflns_number_total     4985
_reflns_number_gt     3339
_reflns_threshold_expression     I>2\s(I)
_refine_ls_structure_factor_coef     Fsqd
_refine_ls_matrix_type     full
_refine_ls_R_factor_all     0.0778
_refine_ls_R_factor_gt     0.0497
_refine_ls_wR_factor_gt     0.1258
_refine_ls_wR_factor_ref     0.1413
_refine_ls_goodness_of_fit_ref     1.035
_refine_ls_restrained_S_all     1.035
_refine_ls_number_reflns     4984
_refine_ls_number_parameters     265
_refine_ls_number_restraints     3
_refine_ls_hydrogen_treatment     mixed
_refine_ls_weighting_scheme     calc
_refine_ls_weighting_details
         'calc w=1/[\s^2^(Fo^2^)+(0.0598P)^2^+0.4709P] where P=(Fo^2^+2Fc^2^)/3'
_atom_sites_solution_hydrogens     geom
_atom_sites_solution_primary     direct
_atom_sites_solution_secondary     difmap
_refine_ls_shift/su_max     0.000
_refine_ls_shift/su_mean     0.000
_refine_diff_density_max     0.189
_refine_diff_density_min     -0.167
_refine_ls_extinction_method     none
_refine_ls_extinction_coef     ?
loop_
    _atom_type_symbol
    _atom_type_description
    _atom_type_scat_dispersion_real
    _atom_type_scat_dispersion_imag
    _atom_type_scat_source
    'C' 'C' 0.0033 0.0016
                         'International Tables Vol C Tables 4.2.6.8 and 6.1.1.4'
    'H' 'H' 0.0000 0.0000
                         'International Tables Vol C Tables 4.2.6.8 and 6.1.1.4'
    'N' 'N' 0.0061 0.0033
                         'International Tables Vol C Tables 4.2.6.8 and 6.1.1.4'
    'O' 'O' 0.0106 0.0060
                         'International Tables Vol C Tables 4.2.6.8 and 6.1.1.4'
_computing_data_collection     'APEX2 (Bruker, 2004)'
_computing_cell_refinement     'APEX2 and SAINT (Bruker, 2004)'
_computing_data_reduction     'SAINT (Bruker, 2004)'
_computing_structure_solution     'SHELXS97 (Sheldrick, 2008)'
_computing_structure_refinement     'SHELXL97 (Sheldrick, 2008)'
_computing_molecular_graphics
;
ORTEP-3 for Windows (Farrugia, 2012) and DIAMOND (Brandenburg,
2006)
;
_computing_publication_material     'publCIF (Westrip, 2010)'
loop_
    _atom_site_type_symbol
    _atom_site_label
    _atom_site_fract_x
    _atom_site_fract_y
    _atom_site_fract_z
    _atom_site_U_iso_or_equiv
    _atom_site_adp_type
    _atom_site_calc_flag
    _atom_site_refinement_flags
    _atom_site_occupancy
    _atom_site_symmetry_multiplicity
    _atom_site_disorder_assembly
    _atom_site_disorder_group
    O O1 0.91283(18) 0.00416(15) 0.20530(3) 0.0595(3) Uani d . 1 1 . .
    O O2 1.2654(2) 0.03360(18) 0.19456(4) 0.0730(4) Uani d . 1 1 . .
    O O3 0.7761(2) 0.93303(17) 0.02308(4) 0.0754(4) Uani d D 1 1 . .
    H H1O 0.890(3) 0.881(3) 0.0213(7) 0.113 Uiso d D 1 1 . .
    N N1 1.0148(2) 0.2184(2) 0.17776(4) 0.0570(4) Uani d . 1 1 . .
    N N2 0.89391(19) 0.36533(16) 0.11658(3) 0.0439(3) Uani d . 1 1 . .
    N N3 1.2749(2) 0.47841(18) 0.02609(3) 0.0547(4) Uani d . 1 1 . .
    N N4 1.0670(2) 0.71577(17) 0.03355(3) 0.0485(3) Uani d . 1 1 . .
    N N5 1.3458(3) 0.7126(2) -0.00122(4) 0.0586(4) Uani d D 1 1 . .
    H H1N 1.453(2) 0.660(2) -0.0085(5) 0.070 Uiso d D 1 1 . .
    H H2N 1.313(3) 0.8128(13) -0.0043(5) 0.070 Uiso d D 1 1 . .
    C C1 0.9389(3) -0.1517(2) 0.22215(5) 0.0643(5) Uani d . 1 1 . .
    C C2 0.7106(4) -0.1849(3) 0.23163(7) 0.0982(8) Uani d . 1 1 . .
    H H2A 0.6168 -0.1958 0.2121 0.147 Uiso calc R 1 1 . .
    H H2B 0.6619 -0.0968 0.2446 0.147 Uiso calc R 1 1 . .
    H H2C 0.7084 -0.2833 0.2442 0.147 Uiso calc R 1 1 . .
    C C3 1.0205(6) -0.2767(3) 0.19926(8) 0.1142(10) Uani d . 1 1 . .
    H H3A 0.9265 -0.2812 0.1796 0.171 Uiso calc R 1 1 . .
    H H3B 1.0233 -0.3805 0.2099 0.171 Uiso calc R 1 1 . .
    H H3C 1.1640 -0.2485 0.1936 0.171 Uiso calc R 1 1 . .
    C C4 1.0877(4) -0.1339(3) 0.25247(6) 0.0862(7) Uani d . 1 1 . .
    H H4A 1.2309 -0.1087 0.2462 0.129 Uiso calc R 1 1 . .
    H H4B 1.0909 -0.2334 0.2647 0.129 Uiso calc R 1 1 . .
    H H4C 1.0365 -0.0483 0.2659 0.129 Uiso calc R 1 1 . .
    C C5 1.0795(3) 0.0788(2) 0.19248(4) 0.0502(4) Uani d . 1 1 . .
    C C6 1.1675(3) 0.3157(3) 0.16089(4) 0.0583(5) Uani d . 1 1 . .
    H H6A 1.3126 0.2742 0.1656 0.070 Uiso calc R 1 1 . .
    H H6B 1.1633 0.4263 0.1688 0.070 Uiso calc R 1 1 . .
    C C7 1.1151(2) 0.3135(2) 0.12434(4) 0.0505(4) Uani d . 1 1 . .
    H H7A 1.2135 0.3848 0.1136 0.061 Uiso calc R 1 1 . .
    H H7B 1.1346 0.2048 0.1160 0.061 Uiso calc R 1 1 . .
    C C8 0.7452(2) 0.2609(2) 0.13308(4) 0.0539(4) Uani d . 1 1 . .
    H H8A 0.7585 0.1509 0.1251 0.065 Uiso calc R 1 1 . .
    H H8B 0.5978 0.2965 0.1278 0.065 Uiso calc R 1 1 . .
    C C9 0.7909(3) 0.2634(2) 0.16981(4) 0.0571(5) Uani d . 1 1 . .
    H H9A 0.7641 0.3710 0.1782 0.069 Uiso calc R 1 1 . .
    H H9B 0.6955 0.1883 0.1801 0.069 Uiso calc R 1 1 . .
    C C10 0.8377(3) 0.3662(2) 0.08106(4) 0.0501(4) Uani d . 1 1 . .
    H H10A 0.6881 0.3998 0.0774 0.060 Uiso calc R 1 1 . .
    H H10B 0.8489 0.2566 0.0728 0.060 Uiso calc R 1 1 . .
    C C11 0.9763(3) 0.4747(2) 0.06151(4) 0.0461(4) Uani d . 1 1 . .
    C C12 1.1442(3) 0.4048(2) 0.04594(4) 0.0523(4) Uani d . 1 1 . .
    H H12 1.1684 0.2951 0.0497 0.063 Uiso calc R 1 1 . .
    C C13 1.2268(3) 0.6347(2) 0.02015(4) 0.0482(4) Uani d . 1 1 . .
    C C14 0.9433(2) 0.6398(2) 0.05486(4) 0.0452(4) Uani d . 1 1 . .
    C C15 0.7717(3) 0.7411(2) 0.06797(4) 0.0496(4) Uani d . 1 1 . .
    C C16 0.6802(3) 0.7041(3) 0.09754(5) 0.0661(5) Uani d . 1 1 . .
    H H16 0.7374 0.6190 0.1102 0.079 Uiso calc R 1 1 . .
    C C17 0.5086(4) 0.7892(3) 0.10848(6) 0.0808(6) Uani d . 1 1 . .
    H H17 0.4508 0.7621 0.1283 0.097 Uiso calc R 1 1 . .
    C C18 0.4230(4) 0.9149(3) 0.08982(6) 0.0800(6) Uani d . 1 1 . .
    H H18 0.3016 0.9694 0.0964 0.096 Uiso calc R 1 1 . .
    C C19 0.5151(3) 0.9602(2) 0.06172(6) 0.0712(6) Uani d . 1 1 . .
    H H19 0.4582 1.0475 0.0497 0.085 Uiso calc R 1 1 . .
    C C20 0.6908(3) 0.8788(2) 0.05086(5) 0.0567(4) Uani d . 1 1 . .
loop_
    _atom_site_aniso_label
    _atom_site_aniso_U_11
    _atom_site_aniso_U_22
    _atom_site_aniso_U_33
    _atom_site_aniso_U_12
    _atom_site_aniso_U_13
    _atom_site_aniso_U_23
    O1 0.0471(6) 0.0574(7) 0.0739(8) 0.0036(5) 0.0027(6) 0.0193(6)
    O2 0.0452(7) 0.0813(9) 0.0922(10) 0.0159(7) 0.0017(6) 0.0178(8)
    O3 0.0799(10) 0.0616(9) 0.0863(10) 0.0078(7) 0.0171(8) 0.0277(7)
    N1 0.0377(7) 0.0774(10) 0.0562(8) 0.0055(7) 0.0054(6) 0.0268(7)
    N2 0.0354(6) 0.0546(8) 0.0422(7) 0.0024(6) 0.0075(5) 0.0110(6)
    N3 0.0592(8) 0.0581(9) 0.0484(8) -0.0008(7) 0.0160(7) 0.0056(7)
    N4 0.0494(7) 0.0532(8) 0.0432(7) -0.0058(6) 0.0048(6) 0.0056(6)
    N5 0.0649(10) 0.0591(9) 0.0535(9) -0.0065(8) 0.0181(7) 0.0079(7)
    C1 0.0691(12) 0.0473(10) 0.0758(13) 0.0031(9) -0.0005(10) 0.0118(9)
    C2 0.0747(15) 0.0852(16) 0.134(2) -0.0138(13) 0.0032(14) 0.0445(16)
    C3 0.156(3) 0.0629(15) 0.124(2) 0.0019(17) 0.011(2) -0.0182(15)
    C4 0.0856(15) 0.0896(16) 0.0818(15) 0.0095(13) -0.0074(12) 0.0244(13)
    C5 0.0421(9) 0.0593(10) 0.0487(9) 0.0045(8) 0.0001(7) 0.0036(8)
    C6 0.0403(8) 0.0773(12) 0.0574(10) -0.0038(8) 0.0026(7) 0.0172(9)
    C7 0.0358(8) 0.0628(10) 0.0540(9) 0.0031(7) 0.0112(7) 0.0118(8)
    C8 0.0333(8) 0.0714(11) 0.0573(10) 0.0014(8) 0.0060(7) 0.0216(8)
    C9 0.0411(8) 0.0762(12) 0.0554(10) 0.0142(8) 0.0142(7) 0.0245(9)
    C10 0.0463(9) 0.0600(10) 0.0444(9) -0.0030(8) 0.0053(7) 0.0093(7)
    C11 0.0469(8) 0.0537(9) 0.0378(8) -0.0015(7) 0.0033(6) 0.0070(7)
    C12 0.0597(10) 0.0529(10) 0.0454(9) 0.0014(8) 0.0122(7) 0.0069(7)
    C13 0.0506(9) 0.0558(10) 0.0385(8) -0.0084(8) 0.0047(7) 0.0028(7)
    C14 0.0428(8) 0.0546(9) 0.0377(8) -0.0033(7) -0.0005(6) 0.0035(7)
    C15 0.0475(9) 0.0512(9) 0.0500(9) -0.0018(7) 0.0027(7) 0.0020(7)
    C16 0.0683(12) 0.0707(12) 0.0607(11) 0.0132(10) 0.0153(9) 0.0075(9)
    C17 0.0839(15) 0.0805(15) 0.0813(15) 0.0171(12) 0.0316(12) 0.0045(12)
    C18 0.0726(13) 0.0613(13) 0.1083(18) 0.0137(11) 0.0234(13) -0.0116(12)
    C19 0.0693(12) 0.0494(11) 0.0952(16) 0.0089(9) 0.0092(11) 0.0029(10)
    C20 0.0567(10) 0.0460(9) 0.0672(11) -0.0044(8) 0.0020(8) 0.0042(8)
_geom_special_details
;
All s.u.'s (except the s.u. in the dihedral angle between two l.s. planes) are
estimated using the full covariance matrix. The cell s.u.'s are taken into
account individually in the estimation of s.u.'s in distances, angles and
torsion angles; correlations between s.u.'s in cell parameters are only used
when they are defined by crystal symmetry. An approximate (isotropic)
treatment of cell s.u.'s is used for estimating s.u.'s involving l.s. planes.
;
loop_
    _geom_bond_atom_site_label_1
    _geom_bond_atom_site_label_2
    _geom_bond_site_symmetry_2
    _geom_bond_distance
    _geom_bond_publ_flag
    O1 C5 . 1.336(2) ?
    O1 C1 . 1.464(2) ?
    O2 C5 . 1.2080(19) ?
    O3 C20 . 1.354(2) ?
    O3 H1O . 0.832(10) ?
    N1 C5 . 1.350(2) ?
    N1 C6 . 1.447(2) ?
    N1 C9 . 1.453(2) ?
    N2 C7 . 1.4513(19) ?
    N2 C8 . 1.4564(19) ?
    N2 C10 . 1.467(2) ?
    N3 C12 . 1.326(2) ?
    N3 C13 . 1.345(2) ?
    N4 C13 . 1.338(2) ?
    N4 C14 . 1.3476(19) ?
    N5 C13 . 1.339(2) ?
    N5 H1N . 0.861(9) ?
    N5 H2N . 0.859(9) ?
    C1 C4 . 1.502(3) ?
    C1 C3 . 1.500(3) ?
    C1 C2 . 1.513(3) ?
    C2 H2A . 0.9600 ?
    C2 H2B . 0.9600 ?
    C2 H2C . 0.9600 ?
    C3 H3A . 0.9600 ?
    C3 H3B . 0.9600 ?
    C3 H3C . 0.9600 ?
    C4 H4A . 0.9600 ?
    C4 H4B . 0.9600 ?
    C4 H4C . 0.9600 ?
    C6 C7 . 1.504(2) ?
    C6 H6A . 0.9700 ?
    C6 H6B . 0.9700 ?
    C7 H7A . 0.9700 ?
    C7 H7B . 0.9700 ?
    C8 C9 . 1.505(2) ?
    C8 H8A . 0.9700 ?
    C8 H8B . 0.9700 ?
    C9 H9A . 0.9700 ?
    C9 H9B . 0.9700 ?
    C10 C11 . 1.503(2) ?
    C10 H10A . 0.9700 ?
    C10 H10B . 0.9700 ?
    C11 C12 . 1.378(2) ?
    C11 C14 . 1.403(2) ?
    C12 H12 . 0.9300 ?
    C14 C15 . 1.477(2) ?
    C15 C16 . 1.396(2) ?
    C15 C20 . 1.411(2) ?
    C16 C17 . 1.371(3) ?
    C16 H16 . 0.9300 ?
    C17 C18 . 1.375(3) ?
    C17 H17 . 0.9300 ?
    C18 C19 . 1.362(3) ?
    C18 H18 . 0.9300 ?
    C19 C20 . 1.375(3) ?
    C19 H19 . 0.9300 ?
loop_
    _geom_angle_atom_site_label_1
    _geom_angle_atom_site_label_2
    _geom_angle_atom_site_label_3
    _geom_angle_site_symmetry_1
    _geom_angle_site_symmetry_3
    _geom_angle
    _geom_angle_publ_flag
    C5 O1 C1 . . 121.59(13) ?
    C20 O3 H1O . . 106(2) ?
    C5 N1 C6 . . 120.09(14) ?
    C5 N1 C9 . . 124.84(14) ?
    C6 N1 C9 . . 113.22(13) ?
    C7 N2 C8 . . 109.85(12) ?
    C7 N2 C10 . . 112.32(12) ?
    C8 N2 C10 . . 109.84(12) ?
    C12 N3 C13 . . 114.41(15) ?
    C13 N4 C14 . . 119.56(14) ?
    C13 N5 H1N . . 116.6(14) ?
    C13 N5 H2N . . 115.1(14) ?
    H1N N5 H2N . . 128(2) ?
    O1 C1 C4 . . 110.10(16) ?
    O1 C1 C3 . . 110.25(18) ?
    C4 C1 C3 . . 111.4(2) ?
    O1 C1 C2 . . 101.62(15) ?
    C4 C1 C2 . . 110.11(19) ?
    C3 C1 C2 . . 112.9(2) ?
    C1 C2 H2A . . 109.5 ?
    C1 C2 H2B . . 109.5 ?
    H2A C2 H2B . . 109.5 ?
    C1 C2 H2C . . 109.5 ?
    H2A C2 H2C . . 109.5 ?
    H2B C2 H2C . . 109.5 ?
    C1 C3 H3A . . 109.5 ?
    C1 C3 H3B . . 109.5 ?
    H3A C3 H3B . . 109.5 ?
    C1 C3 H3C . . 109.5 ?
    H3A C3 H3C . . 109.5 ?
    H3B C3 H3C . . 109.5 ?
    C1 C4 H4A . . 109.5 ?
    C1 C4 H4B . . 109.5 ?
    H4A C4 H4B . . 109.5 ?
    C1 C4 H4C . . 109.5 ?
    H4A C4 H4C . . 109.5 ?
    H4B C4 H4C . . 109.5 ?
    O2 C5 O1 . . 125.84(16) ?
    O2 C5 N1 . . 123.43(16) ?
    O1 C5 N1 . . 110.66(13) ?
    N1 C6 C7 . . 110.82(14) ?
    N1 C6 H6A . . 109.5 ?
    C7 C6 H6A . . 109.5 ?
    N1 C6 H6B . . 109.5 ?
    C7 C6 H6B . . 109.5 ?
    H6A C6 H6B . . 108.1 ?
    N2 C7 C6 . . 110.82(13) ?
    N2 C7 H7A . . 109.5 ?
    C6 C7 H7A . . 109.5 ?
    N2 C7 H7B . . 109.5 ?
    C6 C7 H7B . . 109.5 ?
    H7A C7 H7B . . 108.1 ?
    N2 C8 C9 . . 111.36(14) ?
    N2 C8 H8A . . 109.4 ?
    C9 C8 H8A . . 109.4 ?
    N2 C8 H8B . . 109.4 ?
    C9 C8 H8B . . 109.4 ?
    H8A C8 H8B . . 108.0 ?
    N1 C9 C8 . . 109.68(13) ?
    N1 C9 H9A . . 109.7 ?
    C8 C9 H9A . . 109.7 ?
    N1 C9 H9B . . 109.7 ?
    C8 C9 H9B . . 109.7 ?
    H9A C9 H9B . . 108.2 ?
    N2 C10 C11 . . 114.62(13) ?
    N2 C10 H10A . . 108.6 ?
    C11 C10 H10A . . 108.6 ?
    N2 C10 H10B . . 108.6 ?
    C11 C10 H10B . . 108.6 ?
    H10A C10 H10B . . 107.6 ?
    C12 C11 C14 . . 115.08(14) ?
    C12 C11 C10 . . 117.72(15) ?
    C14 C11 C10 . . 126.96(15) ?
    N3 C12 C11 . . 126.47(17) ?
    N3 C12 H12 . . 116.8 ?
    C11 C12 H12 . . 116.8 ?
    N4 C13 N5 . . 118.34(16) ?
    N4 C13 N3 . . 124.67(14) ?
    N5 C13 N3 . . 116.98(15) ?
    N4 C14 C11 . . 119.68(14) ?
    N4 C14 C15 . . 114.77(14) ?
    C11 C14 C15 . . 125.46(14) ?
    C16 C15 C20 . . 116.87(16) ?
    C16 C15 C14 . . 121.81(15) ?
    C20 C15 C14 . . 121.32(15) ?
    C17 C16 C15 . . 122.15(19) ?
    C17 C16 H16 . . 118.9 ?
    C15 C16 H16 . . 118.9 ?
    C16 C17 C18 . . 119.2(2) ?
    C16 C17 H17 . . 120.4 ?
    C18 C17 H17 . . 120.4 ?
    C19 C18 C17 . . 120.32(19) ?
    C19 C18 H18 . . 119.8 ?
    C17 C18 H18 . . 119.8 ?
    C18 C19 C20 . . 121.1(2) ?
    C18 C19 H19 . . 119.5 ?
    C20 C19 H19 . . 119.4 ?
    O3 C20 C19 . . 117.65(17) ?
    O3 C20 C15 . . 122.34(16) ?
    C19 C20 C15 . . 119.98(18) ?
loop_
    _geom_torsion_atom_site_label_1
    _geom_torsion_atom_site_label_2
    _geom_torsion_atom_site_label_3
    _geom_torsion_atom_site_label_4
    _geom_torsion_site_symmetry_1
    _geom_torsion_site_symmetry_2
    _geom_torsion_site_symmetry_3
    _geom_torsion_site_symmetry_4
    _geom_torsion
    _geom_torsion_publ_flag
    C5 O1 C1 C4 . . . . 63.7(2) ?
    C5 O1 C1 C3 . . . . -59.6(2) ?
    C5 O1 C1 C2 . . . . -179.57(18) ?
    C1 O1 C5 O2 . . . . -3.9(3) ?
    C1 O1 C5 N1 . . . . 178.86(16) ?
    C6 N1 C5 O2 . . . . 5.5(3) ?
    C9 N1 C5 O2 . . . . 168.93(18) ?
    C6 N1 C5 O1 . . . . -177.24(15) ?
    C9 N1 C5 O1 . . . . -13.8(2) ?
    C5 N1 C6 C7 . . . . 111.09(18) ?
    C9 N1 C6 C7 . . . . -54.2(2) ?
    C8 N2 C7 C6 . . . . -58.01(19) ?
    C10 N2 C7 C6 . . . . 179.42(14) ?
    N1 C6 C7 N2 . . . . 55.5(2) ?
    C7 N2 C8 C9 . . . . 58.83(18) ?
    C10 N2 C8 C9 . . . . -177.15(14) ?
    C5 N1 C9 C8 . . . . -110.40(19) ?
    C6 N1 C9 C8 . . . . 54.0(2) ?
    N2 C8 C9 N1 . . . . -56.0(2) ?
    C7 N2 C10 C11 . . . . -59.36(19) ?
    C8 N2 C10 C11 . . . . 178.07(14) ?
    N2 C10 C11 C12 . . . . 98.42(18) ?
    N2 C10 C11 C14 . . . . -87.4(2) ?
    C13 N3 C12 C11 . . . . -3.1(3) ?
    C14 C11 C12 N3 . . . . 0.8(3) ?
    C10 C11 C12 N3 . . . . 175.61(16) ?
    C14 N4 C13 N5 . . . . 179.31(15) ?
    C14 N4 C13 N3 . . . . 0.6(2) ?
    C12 N3 C13 N4 . . . . 2.4(2) ?
    C12 N3 C13 N5 . . . . -176.31(16) ?
    C13 N4 C14 C11 . . . . -3.2(2) ?
    C13 N4 C14 C15 . . . . -179.82(14) ?
    C12 C11 C14 N4 . . . . 2.5(2) ?
    C10 C11 C14 N4 . . . . -171.82(15) ?
    C12 C11 C14 C15 . . . . 178.75(15) ?
    C10 C11 C14 C15 . . . . 4.5(3) ?
    N4 C14 C15 C16 . . . . -157.67(17) ?
    C11 C14 C15 C16 . . . . 25.9(3) ?
    N4 C14 C15 C20 . . . . 23.2(2) ?
    C11 C14 C15 C20 . . . . -153.26(16) ?
    C20 C15 C16 C17 . . . . 4.9(3) ?
    C14 C15 C16 C17 . . . . -174.32(19) ?
    C15 C16 C17 C18 . . . . 0.1(4) ?
    C16 C17 C18 C19 . . . . -3.6(4) ?
    C17 C18 C19 C20 . . . . 1.9(4) ?
    C18 C19 C20 O3 . . . . -178.7(2) ?
    C18 C19 C20 C15 . . . . 3.3(3) ?
    C16 C15 C20 O3 . . . . 175.57(18) ?
    C14 C15 C20 O3 . . . . -5.2(3) ?
    C16 C15 C20 C19 . . . . -6.5(3) ?
    C14 C15 C20 C19 . . . . 172.72(17) ?
loop_
    _geom_hbond_atom_site_label_D
    _geom_hbond_atom_site_label_H
    _geom_hbond_atom_site_label_A
    _geom_hbond_site_symmetry_A
    _geom_hbond_distance_DH
    _geom_hbond_distance_HA
    _geom_hbond_distance_DA
    _geom_hbond_angle_DHA
    O3 H1O N4 . 0.832(10) 1.802(17) 2.560(2) 151(3)
    N5 H1N N3 3_865 0.861(9) 2.193(10) 3.054(2) 179(2)
    N5 H2N O3 3_775 0.859(9) 2.292(10) 3.139(2) 168.9(19)
_iucr_refine_instructions_details
;
TITL NM1
CELL  0.71073   6.1925   8.2636  40.7287   90.000   93.513   90.000
ZERR     4.00   0.0002   0.0002   0.0011    0.000    0.002    0.000
LATT   1
SYMM  1/2 - X, 1/2 + Y, 1/2 - Z
SFAC  C    H    N    O
UNIT  80   108  20   12
MERG   2
EQIV $1 3-x, 1-y, -z
EQIV $2 2-x, 2-y, -z
HTAB N5 O3_$2
HTAB N5 N3_$1
HTAB C16 N2
HTAB C3 O2
HTAB O3 N4
FMAP   2
PLAN   5
ACTA    50.00
BOND   $H
DFIX  0.82 0.01 O3 H1o
DFIX  0.86 0.01 N5 H1n N5 H2n
OMIT  0   0   2
CONF
L.S.   24
WGHT    0.059800    0.470900
FVAR       0.75537
O1    4    0.912830    0.004156    0.205303    11.00000    0.04711    0.05735 =
         0.07391    0.01935    0.00266    0.00365
O2    4    1.265356    0.033601    0.194564    11.00000    0.04522    0.08129 =
         0.09224    0.01775    0.00172    0.01593
O3    4    0.776115    0.933033    0.023082    11.00000    0.07987    0.06156 =
         0.08627    0.02770    0.01713    0.00782
H1O   2    0.889713    0.880838    0.021324    11.00000   -1.50000
N1    3    1.014786    0.218410    0.177761    11.00000    0.03775    0.07738 =
         0.05617    0.02681    0.00540    0.00548
N2    3    0.893909    0.365331    0.116584    11.00000    0.03542    0.05460 =
         0.04224    0.01103    0.00754    0.00244
N3    3    1.274933    0.478411    0.026093    11.00000    0.05915    0.05813 =
         0.04835    0.00563    0.01599   -0.00077
N4    3    1.066998    0.715768    0.033547    11.00000    0.04941    0.05324 =
         0.04320    0.00562    0.00476   -0.00577
N5    3    1.345827    0.712631   -0.001218    11.00000    0.06491    0.05911 =
         0.05351    0.00792    0.01809   -0.00651
H1N   2    1.452914    0.660045   -0.008509    11.00000   -1.20000
H2N   2    1.313468    0.812767   -0.004286    11.00000   -1.20000
C1    1    0.938901   -0.151708    0.222155    11.00000    0.06906    0.04734 =
         0.07578    0.01180   -0.00055    0.00313
C2    1    0.710648   -0.184938    0.231633    11.00000    0.07473    0.08515 =
         0.13423    0.04446    0.00322   -0.01383
AFIX 137
H2A   2    0.616779   -0.195792    0.212110    11.00000   -1.50000
H2B   2    0.661929   -0.096833    0.244646    11.00000   -1.50000
H2C   2    0.708411   -0.283273    0.244158    11.00000   -1.50000
AFIX   0
C3    1    1.020521   -0.276711    0.199257    11.00000    0.15589    0.06292 =
         0.12408   -0.01816    0.01066    0.00185
AFIX 137
H3A   2    0.926472   -0.281158    0.179645    11.00000   -1.50000
H3B   2    1.023340   -0.380520    0.209856    11.00000   -1.50000
H3C   2    1.163989   -0.248457    0.193616    11.00000   -1.50000
AFIX   0
C4    1    1.087717   -0.133897    0.252469    11.00000    0.08563    0.08965 =
         0.08180    0.02445   -0.00738    0.00950
AFIX 137
H4A   2    1.230855   -0.108660    0.246220    11.00000   -1.50000
H4B   2    1.090869   -0.233376    0.264662    11.00000   -1.50000
H4C   2    1.036544   -0.048270    0.265900    11.00000   -1.50000
AFIX   0
C5    1    1.079493    0.078775    0.192482    11.00000    0.04214    0.05931 =
         0.04873    0.00359    0.00010    0.00451
C6    1    1.167505    0.315747    0.160889    11.00000    0.04027    0.07734 =
         0.05738    0.01719    0.00260   -0.00381
AFIX  23
H6A   2    1.312598    0.274235    0.165623    11.00000   -1.20000
H6B   2    1.163332    0.426286    0.168838    11.00000   -1.20000
AFIX   0
C7    1    1.115081    0.313490    0.124341    11.00000    0.03582    0.06276 =
         0.05404    0.01176    0.01115    0.00309
AFIX  23
H7A   2    1.213499    0.384793    0.113646    11.00000   -1.20000
H7B   2    1.134629    0.204833    0.116016    11.00000   -1.20000
AFIX   0
C8    1    0.745186    0.260851    0.133084    11.00000    0.03334    0.07137 =
         0.05733    0.02164    0.00603    0.00142
AFIX  23
H8A   2    0.758518    0.150919    0.125107    11.00000   -1.20000
H8B   2    0.597842    0.296483    0.127845    11.00000   -1.20000
AFIX   0
C9    1    0.790925    0.263445    0.169809    11.00000    0.04113    0.07624 =
         0.05541    0.02446    0.01420    0.01424
AFIX  23
H9A   2    0.764116    0.370959    0.178208    11.00000   -1.20000
H9B   2    0.695539    0.188252    0.180097    11.00000   -1.20000
AFIX   0
C10   1    0.837706    0.366189    0.081057    11.00000    0.04626    0.06004 =
         0.04436    0.00927    0.00531   -0.00299
AFIX  23
H10A  2    0.688073    0.399788    0.077408    11.00000   -1.20000
H10B  2    0.848851    0.256564    0.072816    11.00000   -1.20000
AFIX   0
C11   1    0.976280    0.474739    0.061510    11.00000    0.04687    0.05374 =
         0.03778    0.00697    0.00330   -0.00150
C12   1    1.144240    0.404837    0.045944    11.00000    0.05971    0.05291 =
         0.04539    0.00692    0.01224    0.00138
AFIX  43
H12   2    1.168355    0.295150    0.049735    11.00000   -1.20000
AFIX   0
C13   1    1.226754    0.634747    0.020153    11.00000    0.05061    0.05577 =
         0.03846    0.00284    0.00467   -0.00844
C14   1    0.943268    0.639823    0.054861    11.00000    0.04282    0.05461 =
         0.03773    0.00350   -0.00055   -0.00334
C15   1    0.771735    0.741054    0.067974    11.00000    0.04752    0.05122 =
         0.05000    0.00201    0.00273   -0.00183
C16   1    0.680161    0.704120    0.097543    11.00000    0.06835    0.07074 =
         0.06066    0.00749    0.01531    0.01321
AFIX  43
H16   2    0.737431    0.619041    0.110237    11.00000   -1.20000
AFIX   0
C17   1    0.508598    0.789153    0.108479    11.00000    0.08388    0.08045 =
         0.08133    0.00452    0.03160    0.01709
AFIX  43
H17   2    0.450791    0.762056    0.128293    11.00000   -1.20000
AFIX   0
C18   1    0.422972    0.914937    0.089824    11.00000    0.07262    0.06134 =
         0.10835   -0.01159    0.02341    0.01374
AFIX  43
H18   2    0.301564    0.969414    0.096424    11.00000   -1.20000
AFIX   0
C19   1    0.515085    0.960182    0.061717    11.00000    0.06928    0.04944 =
         0.09525    0.00291    0.00921    0.00891
AFIX  43
H19   2    0.458158    1.047539    0.049671    11.00000   -1.20000
AFIX   0
C20   1    0.690827    0.878846    0.050859    11.00000    0.05665    0.04600 =
         0.06724    0.00415    0.00198   -0.00437
HKLF 4
REM  NM1
REM R1 =  0.0497 for   3339 Fo > 4sig(Fo)  and  0.0778 for all   4984 data
REM    265 parameters refined using      3 restraints
END
WGHT      0.0537      0.5117
REM Highest difference peak  0.189,  deepest hole -0.167,  1-sigma level  0.033
Q1    1   1.2145 -0.0490  0.1800  11.00000  0.05    0.19
Q2    1   0.6984 -0.2466  0.2070  11.00000  0.05    0.18
Q3    1   1.0155  0.1301  0.1657  11.00000  0.05    0.17
Q4    1   0.8535 -0.2628  0.1856  11.00000  0.05    0.15
Q5    1   0.7675  0.8357  0.0620  11.00000  0.05    0.13
;
