# Supplementary material for: tert-Butyl 4-{[2-amino-4-(2-hy­droxy­phen­yl)pyrimidin-5-yl]meth­yl}piperazine-1-carboxyl­ate
Source: Acta Crystallogr Sect E Struct Rep Online. 2013 Sep 21;69(Pt 10):o1577–8. doi: 10.1107/S1600536813025774 (PMC3790435; doi:10.1107/S1600536813025774)
Supplement: Supplementary file 2 [file e-69-o1577-Isup2.hkl]

#
# h,k,l, Fc-squared, Fo-squared, sigma(Fo-squared) and status flag
#
data_I
_shelx_title ' NM1'
_shelx_refln_list_code          4
_shelx_F_calc_maximum      137.97
_exptl_crystal_F_000       824.00
_reflns_d_resolution_high  0.7556
 
loop_
 _symmetry_equiv_pos_as_xyz
 'x, y, z'
 '-x+1/2, y+1/2, -z+1/2'
 '-x, -y, -z'
 'x-1/2, -y-1/2, z-1/2'
 
_cell_length_a     6.1925
_cell_length_b     8.2636
_cell_length_c    40.7287
_cell_angle_alpha  90.000
_cell_angle_beta   93.513
_cell_angle_gamma  90.000
 
_shelx_F_squared_multiplier     1.000
 
loop_
 _refln_index_h
 _refln_index_k
 _refln_index_l
 _refln_F_squared_calc
 _refln_F_squared_meas
 _refln_F_squared_sigma
 _refln_observed_status
   2   0   0     1754.56     1818.04     15.20 o
   4   0   0      654.27      694.45     10.79 o
   6   0   0      144.99      145.31      5.53 o
   8   0   0        2.54        4.57      5.64 o
   1   1   0     2726.93     2655.47     20.26 o
   2   1   0       18.15       15.92      0.64 o
   3   1   0       21.30       21.16      1.00 o
   4   1   0      135.07      139.10      2.45 o
   5   1   0      148.48      140.09      3.12 o
   6   1   0       30.65       30.91      2.62 o
   7   1   0       21.84       27.45      2.84 o
   8   1   0       14.63       19.23      7.83 o
   0   2   0     7984.21     7898.71    104.37 o
   1   2   0     2838.19     2755.89     21.00 o
   2   2   0       36.69       40.38      1.31 o
   3   2   0      195.72      169.93      4.93 o
   4   2   0        4.37        2.67      1.04 o
   5   2   0       91.75       94.53      3.71 o
   6   2   0       51.19       47.60      3.59 o
   7   2   0        0.58        6.20      2.28 o
   1   3   0     1072.73     1008.80      8.48 o
   2   3   0       19.12       19.70      0.94 o
   3   3   0     1255.19     1289.97     11.08 o
   4   3   0      166.61      178.04      3.15 o
   5   3   0       35.33       34.72      2.35 o
   6   3   0        1.31        3.90      1.98 o
   7   3   0       39.53       33.76      3.43 o
   0   4   0      769.09      970.72     12.27 o
   1   4   0       51.56       42.78      1.41 o
   2   4   0        1.26        7.24      0.80 o
   3   4   0      139.27      135.62      2.94 o
   4   4   0      817.43      804.79     10.17 o
   5   4   0        0.18       -1.21      1.21 o
   6   4   0        4.17        3.57      2.29 o
   7   4   0        0.72        3.79      2.64 o
   1   5   0        5.69        7.43      1.07 o
   2   5   0       52.47       48.94      1.78 o
   3   5   0      206.06      199.32      5.18 o
   4   5   0       89.79       89.65      3.65 o
   5   5   0        0.63       -0.40      1.62 o
   6   5   0       12.95       11.43      3.30 o
   7   5   0        1.72        4.11      3.26 o
   0   6   0        0.66        1.16      1.35 o
   1   6   0        6.73        8.25      1.47 o
   2   6   0       68.26       66.32      2.64 o
   3   6   0       41.65       51.16      4.14 o
   4   6   0       53.97       55.32      3.31 o
   5   6   0       74.64       72.78      6.16 o
   6   6   0        1.02        3.30      3.60 o
   1   7   0       18.31       21.06      2.71 o
   2   7   0        0.40        2.98      1.77 o
   3   7   0       51.53       54.56      3.51 o
   4   7   0        6.25        7.48      2.19 o
   5   7   0       10.91       12.74      2.43 o
   6   7   0       11.64       12.77      4.63 o
   0   8   0       88.23       89.83      7.07 o
   1   8   0        0.39        0.72      1.48 o
   2   8   0       15.87       19.64      3.40 o
   3   8   0        0.22        0.55      1.94 o
   4   8   0        8.50        9.85      2.60 o
   5   8   0        1.39        1.27      2.23 o
   1   9   0        3.30        4.21      2.08 o
   2   9   0       82.48       85.41     14.07 o
   3   9   0        0.00        0.86      2.81 o
   4   9   0        2.65       -0.61      3.04 o
   0  10   0        0.16        0.40      3.15 o
   1  10   0       15.34       13.78      2.77 o
   2  10   0        0.70       -2.69      2.69 o
   3  10   0        3.84        6.10      3.80 o
  -7   0   1        7.75        7.39      3.58 o
  -5   0   1      204.24      175.03      4.51 o
  -3   0   1       35.45       35.42      1.48 o
  -1   0   1     1166.61     1147.81     10.90 o
   1   0   1    11448.91    11171.63     98.75 o
   3   0   1      353.11      315.70      4.56 o
   5   0   1       43.39       52.14      2.70 o
   7   0   1        7.52        6.47      3.44 o
  -8   1   1        0.00        6.75      6.01 o
  -7   1   1        0.69        2.00      1.93 o
  -6   1   1        3.74        4.78      1.56 o
  -5   1   1       98.90       98.94      2.45 o
  -4   1   1      133.08      134.37      2.08 o
  -3   1   1      198.90      177.08      2.11 o
  -2   1   1       20.33       21.11      0.79 o
  -1   1   1      911.07      789.97      6.03 o
   0   1   1     1336.29     1125.98     34.34 o
   1   1   1     1533.68     1512.14     12.28 o
   2   1   1      319.54      309.67      2.75 o
   3   1   1     1168.79     1258.43      8.75 o
   4   1   1       70.73       82.86      2.12 o
   5   1   1       53.04       51.69      2.08 o
   6   1   1       10.89       10.20      1.68 o
   7   1   1       52.37       56.65      3.58 o
   8   1   1        5.93       -1.26      5.99 o
  -7   2   1        0.55        3.05      2.12 o
  -6   2   1       12.54       12.23      2.19 o
  -5   2   1       62.92       60.09      3.14 o
  -4   2   1      123.16      126.54      1.99 o
  -3   2   1     2627.38     2791.06     18.95 o
  -2   2   1        0.09        0.70      0.54 o
  -1   2   1     1172.62     1137.40      9.27 o
   0   2   1     6665.14     6411.04     60.19 o
   1   2   1     4713.20     4848.25     36.12 o
   2   2   1      146.99      146.27      2.42 o
   3   2   1     1657.77     1786.66     19.03 o
   4   2   1      318.65      354.79      3.72 o
   5   2   1      100.03       88.28      3.60 o
   6   2   1        0.41        1.59      1.72 o
   7   2   1       76.87       80.77      4.42 o
  -7   3   1        2.15        2.52      2.20 o
  -6   3   1       27.43       21.25      2.69 o
  -5   3   1      205.96      189.45      4.56 o
  -4   3   1      317.65      337.95      4.52 o
  -3   3   1       40.29       34.62      2.22 o
  -2   3   1      486.69      531.51      5.16 o
  -1   3   1      769.33      734.89      6.52 o
   0   3   1     5897.05     5814.62     55.35 o
   1   3   1     1754.89     1678.99     12.35 o
   2   3   1       72.46       64.66      1.33 o
   3   3   1       26.37       19.91      1.56 o
   4   3   1      189.88      189.88      3.27 o
   5   3   1       55.74       52.89      3.65 o
   6   3   1        3.95        0.00      2.43 o
   7   3   1        0.06        3.75      2.28 o
  -7   4   1        1.21        2.80      2.76 o
  -6   4   1       25.41       19.92      2.70 o
  -5   4   1        0.15        0.75      1.24 o
  -4   4   1       29.67       39.41      3.52 o
  -3   4   1      136.21      152.93      3.78 o
  -2   4   1      473.35      479.10      5.62 o
  -1   4   1      225.74      203.34      2.46 o
   0   4   1      426.67      379.95      4.47 o
   1   4   1       11.66       10.45      0.96 o
   2   4   1       53.01       51.39      1.33 o
   3   4   1      189.25      170.25      3.88 o
   4   4   1       28.99       35.50      2.86 o
   5   4   1       10.94        7.53      1.64 o
   6   4   1       23.43       18.96      2.67 o
   7   4   1       18.24       25.79      3.22 o
  -7   5   1        3.46        4.90      5.14 o
  -6   5   1       27.95       37.52      5.22 o
  -5   5   1        0.06       -1.15      1.48 o
  -4   5   1       18.81       25.51      1.94 o
  -3   5   1      919.35      886.45     12.71 o
  -2   5   1       47.00       44.29      2.22 o
  -1   5   1       19.74       19.18      1.30 o
   0   5   1      726.43      745.61      7.57 o
   1   5   1      789.13      853.28      8.35 o
   2   5   1      785.14      812.30      8.90 o
   3   5   1        0.01        1.10      1.39 o
   4   5   1       46.00       47.54      2.86 o
   5   5   1        2.64        0.30      1.60 o
   6   5   1        8.59        7.47      3.58 o
   7   5   1       21.25       25.48      4.30 o
  -6   6   1       56.66       72.88     10.17 o
  -5   6   1       34.71       39.98      3.70 o
  -4   6   1       17.91       17.79      2.32 o
  -3   6   1      264.71      260.02      7.40 o
  -2   6   1        8.97        5.96      1.94 o
  -1   6   1       23.55       22.74      1.53 o
   0   6   1      211.36      192.32      3.58 o
   1   6   1       43.51       40.00      1.84 o
   2   6   1        6.27        2.82      2.82 o
   3   6   1      507.15      508.25     10.80 o
   4   6   1        0.58        2.18      3.58 o
   5   6   1        2.05        4.87      1.87 o
   6   6   1       17.79       13.22      4.60 o
  -6   7   1        0.01        3.09      4.06 o
  -5   7   1        0.89        3.13      2.00 o
  -4   7   1       87.99       87.82      4.21 o
  -3   7   1        5.10        8.84      2.78 o
  -2   7   1        1.48        2.27      2.38 o
  -1   7   1       11.49       12.07      1.59 o
   0   7   1       41.44       39.48      2.10 o
   1   7   1       73.35       76.91      2.76 o
   2   7   1       19.77       15.52      4.28 o
   3   7   1        0.00        0.32      2.27 o
   4   7   1        3.82        7.52      2.10 o
   5   7   1        4.44        6.37      2.13 o
   6   7   1        5.51       -1.00      3.78 o
  -5   8   1        0.66        0.78      2.11 o
  -4   8   1       46.78       40.71      3.62 o
  -3   8   1        4.32        3.01      2.08 o
  -2   8   1       90.23       96.98      5.49 o
  -1   8   1        2.84        7.39      1.82 o
   0   8   1       38.12       37.66      2.63 o
   1   8   1      174.79      157.90      7.81 o
   2   8   1       34.15       43.95      4.22 o
   3   8   1       38.78       40.94      3.41 o
   4   8   1       34.52       41.70      3.62 o
   5   8   1        1.36       -0.88      2.11 o
  -4   9   1       13.50       11.31      4.32 o
  -3   9   1        0.52       -0.19      2.75 o
  -2   9   1        6.17        6.00      2.82 o
  -1   9   1        1.74        3.39      2.06 o
   0   9   1       70.43       56.89      3.45 o
   1   9   1       36.71       37.11      3.08 o
   2   9   1        2.17       -0.61      3.89 o
   3   9   1        0.43        7.32      3.14 o
   4   9   1        0.01        2.94      3.27 o
  -3  10   1        9.11       12.92      3.94 o
  -2  10   1        0.62       -2.39      2.74 o
  -1  10   1        1.67       -0.11      2.19 o
   0  10   1        0.35        0.23      2.20 o
   1  10   1        5.76        1.65      2.28 o
   2  10   1        0.96        0.74      3.25 o
   3  10   1        2.12        3.59      5.28 o
  -8   0   2       17.92       28.50      7.90 o
  -6   0   2       10.08       10.60      2.07 o
  -4   0   2       13.01       20.75      1.36 o
  -2   0   2     1893.38     1797.27     16.64 o
   2   0   2     2019.45     1794.19     15.12 o
   4   0   2      239.05      229.52      5.36 o
   6   0   2      117.53      111.46      4.89 o
   8   0   2       19.08       12.02      6.80 o
  -8   1   2       46.82       43.76      9.01 o
  -7   1   2        0.00        2.32      1.90 o
  -6   1   2        4.93        6.13      1.56 o
  -5   1   2      355.91      312.93      4.37 o
  -4   1   2        0.54       -0.19      0.55 o
  -3   1   2      244.60      252.06      2.51 o
  -2   1   2     2506.55     2416.75     15.94 o
  -1   1   2     8558.32     7995.18     53.49 o
   0   1   2     1318.81     1065.26     17.78 o
   1   1   2    10843.27    10244.64     76.31 o
   2   1   2      256.33      246.60      2.17 o
   3   1   2      901.67      981.58      7.05 o
   4   1   2      653.64      685.87      6.92 o
   5   1   2       35.58       34.82      1.95 o
   6   1   2        0.44        0.55      1.36 o
   7   1   2        1.48        5.77      2.07 o
   8   1   2       11.91        9.78      4.96 o
  -7   2   2       27.00       21.93      2.65 o
  -6   2   2       60.21       61.94      3.57 o
  -5   2   2       84.85       82.72      2.95 o
  -4   2   2      259.97      250.51      2.76 o
  -3   2   2     2468.71     2749.86     17.98 o
  -2   2   2      982.14     1053.48     10.32 o
  -1   2   2      284.26      264.13      3.18 o
   0   2   2      577.13      632.55      6.32 o
   1   2   2      739.11      724.74      6.31 o
   2   2   2     1203.46     1253.78     11.47 o
   3   2   2      561.32      535.08      4.75 o
   4   2   2      683.26      728.37      5.91 o
   5   2   2        1.67        0.77      1.48 o
   6   2   2      106.51       93.61      4.14 o
   7   2   2       20.82       35.64      3.43 o
  -7   3   2       18.93       17.09      2.54 o
  -6   3   2        2.59        4.53      2.11 o
  -5   3   2        9.65       13.43      1.81 o
  -4   3   2      318.40      319.98      4.59 o
  -3   3   2      168.22      175.70      2.91 o
  -2   3   2       27.11       33.83      1.17 o
  -1   3   2        2.27       -0.40      0.57 o
   0   3   2       83.35      109.98      2.62 o
   1   3   2       14.35       17.16      0.98 o
   2   3   2       42.26       34.19      1.03 o
   3   3   2       35.08       37.85      1.63 o
   4   3   2        2.94        1.74      0.98 o
   5   3   2        2.73        1.68      1.97 o
   6   3   2        2.70       -1.20      1.68 o
   7   3   2       27.71       30.56      3.40 o
  -7   4   2        4.03       -0.08      2.65 o
  -6   4   2        6.11        7.05      2.16 o
  -5   4   2      125.50      136.68      5.70 o
  -4   4   2      124.69      125.33      2.93 o
  -3   4   2       58.72       63.44      2.13 o
  -2   4   2      236.98      261.67      3.47 o
  -1   4   2      111.88      114.27      1.87 o
   0   4   2      218.09      207.79      3.14 o
   1   4   2        2.49        8.47      0.74 o
   2   4   2       25.22       26.72      1.29 o
   3   4   2      631.62      636.51      7.30 o
   4   4   2      119.46      120.34      2.96 o
   5   4   2        8.09        7.19      1.65 o
   6   4   2       17.52       18.76      2.68 o
   7   4   2        3.85        2.95      2.46 o
  -7   5   2        6.87        6.81      3.71 o
  -6   5   2       18.96       22.59      3.50 o
  -5   5   2       14.03       13.97      3.13 o
  -4   5   2      616.93      609.58      7.96 o
  -3   5   2     1677.25     1683.07     20.60 o
  -2   5   2      170.71      170.79      3.06 o
  -1   5   2        4.02        7.34      1.01 o
   0   5   2        3.52        2.73      0.87 o
   1   5   2       25.56       24.23      1.18 o
   2   5   2        0.01        2.79      0.91 o
   3   5   2        0.05        1.25      1.57 o
   4   5   2       17.01       20.75      3.70 o
   5   5   2       12.84       16.61      2.57 o
   6   5   2        4.02        7.69      2.81 o
   7   5   2        5.60        6.85      4.98 o
  -6   6   2        3.48        1.52      3.09 o
  -5   6   2        1.74       -0.09      1.65 o
  -4   6   2       13.20       20.05      2.40 o
  -3   6   2       49.24       47.29      3.03 o
  -2   6   2        9.85       11.03      1.38 o
  -1   6   2      455.08      432.28      5.17 o
   0   6   2      181.19      153.96      3.20 o
   1   6   2        1.93       -0.79      0.79 o
   2   6   2       52.26       48.23      2.27 o
   3   6   2      663.82      647.64     14.62 o
   4   6   2       89.88       92.36      4.67 o
   5   6   2        7.76       10.79      2.47 o
   6   6   2        0.78        1.79      3.09 o
  -6   7   2        0.00        2.08      4.05 o
  -5   7   2       24.31       18.68      2.58 o
  -4   7   2        2.97        3.41      2.29 o
  -3   7   2      109.82      118.49      5.05 o
  -2   7   2        2.57        7.69      1.97 o
  -1   7   2      107.53      106.31      3.20 o
   0   7   2       11.83       12.94      1.48 o
   1   7   2       42.00       33.54      2.10 o
   2   7   2       15.52       17.20      3.20 o
   3   7   2        9.73        7.95      2.70 o
   4   7   2        2.87        8.01      2.65 o
   5   7   2        0.74        4.03      2.18 o
   6   7   2        0.04        0.93      3.86 o
  -5   8   2        6.63        6.67      2.49 o
  -4   8   2        0.92        0.09      2.32 o
  -3   8   2       22.75       18.55      3.73 o
  -2   8   2      248.40      245.13      6.70 o
  -1   8   2       29.82       29.56      2.52 o
   0   8   2        5.17        3.98      1.57 o
   1   8   2       90.39       92.72      3.71 o
   2   8   2       18.63       16.98      3.20 o
   3   8   2        2.41        3.02      2.07 o
   4   8   2       14.60       19.42      3.20 o
   5   8   2        0.20       -1.99      1.99 o
  -4   9   2        4.21       10.11      3.55 o
  -3   9   2        0.52       -2.61      2.61 o
  -2   9   2        0.63        1.56      2.75 o
  -1   9   2        0.03       -1.76      1.76 o
   0   9   2        2.98        6.19      2.12 o
   1   9   2       14.24       10.31      2.35 o
   2   9   2       14.75        7.82      2.98 o
   3   9   2       16.13       23.32      4.05 o
   4   9   2       11.81       11.90      3.71 o
  -3  10   2       10.80       15.40      4.16 o
  -2  10   2       15.93       15.66      3.96 o
  -1  10   2        0.23        0.00      2.19 o
   0  10   2        0.01        0.20      2.19 o
   1  10   2        5.68        9.67      2.82 o
   2  10   2       13.40        7.69      3.58 o
   3  10   2       14.25       12.92      4.57 o
  -7   0   3       46.47       50.37      5.49 o
  -5   0   3        1.82        3.24      1.43 o
  -3   0   3      901.52      888.38      7.45 o
  -1   0   3    19036.64    17445.84    157.14 o
   1   0   3      628.50      605.76     12.22 o
   3   0   3      102.24       96.00      3.72 o
   5   0   3      140.46      135.36      3.96 o
   7   0   3        0.48       -1.72      2.73 o
  -8   1   3        0.86        3.19      5.66 o
  -7   1   3      133.57      132.82      4.74 o
  -6   1   3      213.70      209.09      4.66 o
  -5   1   3      121.02      120.17      2.70 o
  -4   1   3        3.51        4.36      0.70 o
  -3   1   3      289.11      309.58      2.50 o
  -2   1   3        0.02        0.66      0.32 o
  -1   1   3     7838.11     7450.67     46.40 o
   0   1   3     5126.67     5178.96     52.69 o
   1   1   3     3887.10     3645.41     29.81 o
   2   1   3       65.12       72.29      1.35 o
   3   1   3     1812.14     1842.63     12.13 o
   4   1   3      228.65      278.45      4.29 o
   5   1   3        0.44        1.93      1.28 o
   6   1   3       19.52       18.45      2.26 o
   7   1   3        2.75        2.00      2.00 o
   8   1   3        0.66        0.73      4.52 o
  -7   2   3       13.46       15.52      2.40 o
  -6   2   3       50.03       50.79      2.97 o
  -5   2   3      133.04      131.00      3.56 o
  -4   2   3      559.83      554.18      4.81 o
  -3   2   3      245.26      247.02      3.08 o
  -2   2   3      386.59      408.86      3.55 o
  -1   2   3     1050.83     1008.44      9.23 o
   0   2   3     2886.50     2883.22     27.21 o
   1   2   3       57.48       54.83      1.12 o
   2   2   3      137.12      126.86      1.95 o
   3   2   3       42.91       38.10      2.10 o
   4   2   3       25.27       26.65      1.94 o
   5   2   3      177.50      159.21      4.82 o
   6   2   3        4.32        9.51      2.19 o
   7   2   3       74.44       78.09      4.47 o
  -7   3   3       27.42       31.20      3.07 o
  -6   3   3       27.27       34.64      3.29 o
  -5   3   3      104.99      108.08      3.53 o
  -4   3   3       30.36       37.41      1.93 o
  -3   3   3      585.85      598.00      5.43 o
  -2   3   3     1422.48     1388.30     10.62 o
  -1   3   3      109.76       88.95      1.78 o
   0   3   3      550.53      549.35      5.32 o
   1   3   3     1666.94     1819.08     14.23 o
   2   3   3      114.58      141.16      2.00 o
   3   3   3      102.88      111.02      2.78 o
   4   3   3       49.54       50.51      1.86 o
   5   3   3       46.91       55.46      3.71 o
   6   3   3        5.85        0.90      1.83 o
   7   3   3       17.05       19.45      2.97 o
  -7   4   3        0.87       -0.90      2.60 o
  -6   4   3        3.76        5.03      2.48 o
  -5   4   3      121.05      116.02      3.23 o
  -4   4   3        0.23       -1.35      1.35 o
  -3   4   3      506.72      510.64      6.25 o
  -2   4   3      108.74      107.05      2.44 o
  -1   4   3       27.76       30.72      1.61 o
   0   4   3     2797.58     2959.14     20.50 o
   1   4   3      316.60      355.63      3.96 o
   2   4   3       14.36        9.85      0.80 o
   3   4   3      290.44      259.03      4.16 o
   4   4   3      245.00      246.45      4.13 o
   5   4   3        0.64        0.99      1.40 o
   6   4   3       53.85       54.44      3.64 o
   7   4   3        0.00        0.88      2.16 o
  -7   5   3       10.22        8.79      3.49 o
  -6   5   3        4.96        4.87      2.54 o
  -5   5   3       12.61       14.06      2.21 o
  -4   5   3        2.59        7.48      2.36 o
  -3   5   3      968.95      966.11     11.88 o
  -2   5   3        0.64        0.55      0.77 o
  -1   5   3      293.35      304.15      3.87 o
   0   5   3      617.91      654.97      6.29 o
   1   5   3      135.90      164.95      2.64 o
   2   5   3        0.74        1.04      0.76 o
   3   5   3        0.75       -0.66      1.12 o
   4   5   3      260.26      256.05      5.85 o
   5   5   3       47.28       56.00      4.44 o
   6   5   3        2.07        1.00      2.42 o
   7   5   3        0.07       -2.62      2.98 o
  -6   6   3        0.71       -1.72      2.79 o
  -5   6   3       36.41       49.78      3.96 o
  -4   6   3      216.08      215.61     12.14 o
  -3   6   3        5.38        9.39      1.96 o
  -2   6   3      605.30      585.56      6.90 o
  -1   6   3       30.22       35.40      1.62 o
   0   6   3      119.02      122.27      2.89 o
   1   6   3      240.55      216.79      3.83 o
   2   6   3       42.43       42.80      2.20 o
   3   6   3      216.38      206.74      6.59 o
   4   6   3       70.33       80.64      9.13 o
   5   6   3        0.16        0.03      2.41 o
   6   6   3        6.20       13.31      3.90 o
  -6   7   3       16.38       22.15      5.16 o
  -5   7   3        0.78       -1.67      1.78 o
  -4   7   3        0.27        2.67      1.96 o
  -3   7   3       53.01       60.80      3.63 o
  -2   7   3      727.29      701.68     13.24 o
  -1   7   3      198.83      196.96      5.65 o
   0   7   3       23.40       17.71      1.61 o
   1   7   3       59.02       64.28      2.66 o
   2   7   3       98.18       91.98      3.94 o
   3   7   3       69.07       66.05      5.29 o
   4   7   3      110.92      113.05      5.64 o
   5   7   3        7.72        9.27      2.25 o
   6   7   3        0.83       -2.88      3.84 o
  -5   8   3        0.93        1.71      2.29 o
  -4   8   3        7.01        2.81      2.42 o
  -3   8   3        0.88       -0.90      1.85 o
  -2   8   3        3.46       14.22      2.53 o
  -1   8   3       53.70       54.29      3.84 o
   0   8   3        0.19       -1.22      1.22 o
   1   8   3       41.48       39.86      2.79 o
   2   8   3       65.48       69.33      4.93 o
   3   8   3        5.35        3.96      2.76 o
   4   8   3       64.93       67.82      7.15 o
   5   8   3        0.32        0.04      2.35 o
  -4   9   3        1.19        6.11      3.51 o
  -3   9   3        1.48        5.73      3.25 o
  -2   9   3        0.00        0.65      2.51 o
  -1   9   3        2.96       -0.57      2.00 o
   0   9   3       29.55       30.25      2.88 o
   1   9   3       41.67       40.75      3.66 o
   2   9   3        3.31        6.65      3.06 o
   3   9   3       20.09       23.61      4.01 o
   4   9   3        4.17        2.38      2.53 o
  -3  10   3        6.87       10.28      3.90 o
  -2  10   3        2.19        6.03      3.32 o
  -1  10   3       13.45       13.48      2.73 o
   0  10   3        5.98        5.38      2.39 o
   1  10   3       20.55       21.28      3.50 o
   2  10   3        3.36        4.54      3.98 o
   3  10   3        0.37        4.14      5.31 o
  -8   0   4       86.07       80.29     10.94 o
  -6   0   4       52.48       60.95      3.35 o
  -4   0   4        7.44        5.49      0.88 o
  -2   0   4      492.09      466.70      4.84 o
   2   0   4      170.34      175.38      3.25 o
   4   0   4      316.57      377.73      5.92 o
   6   0   4       10.04       12.91      2.51 o
   8   0   4        0.20       -4.59      4.59 o
  -8   1   4        0.00        5.36      6.17 o
  -7   1   4        5.80       13.52      2.37 o
  -6   1   4       35.18       41.13      2.26 o
  -5   1   4      184.38      175.75      3.25 o
  -4   1   4      261.40      268.68      3.08 o
  -3   1   4     1496.62     1575.17      8.87 o
  -2   1   4      445.93      442.15      3.51 o
  -1   1   4      436.19      354.62      3.16 o
   0   1   4    12626.09    11336.83    101.92 o
   1   1   4     8661.15     8562.07     75.88 o
   2   1   4      186.27      149.96      1.96 o
   3   1   4     3166.19     3333.08     22.39 o
   4   1   4      822.89      862.44     10.07 o
   5   1   4       14.92       15.03      1.75 o
   6   1   4        0.55        1.44      2.69 o
   7   1   4       28.01       25.69      2.88 o
   8   1   4       12.33       12.10      4.90 o
  -7   2   4       56.99       57.46      4.16 o
  -6   2   4       46.38       52.32      3.00 o
  -5   2   4        0.29        5.00      1.27 o
  -4   2   4      168.62      175.29      2.67 o
  -3   2   4      475.14      501.64      4.30 o
  -2   2   4      623.26      624.75      6.87 o
  -1   2   4     1784.05     1634.06     14.12 o
   0   2   4     4647.70     4416.58     32.70 o
   1   2   4     2542.69     2320.32     19.37 o
   2   2   4     1004.60     1041.22      8.65 o
   3   2   4      204.42      229.16      2.99 o
   4   2   4      172.24      173.93      2.37 o
   5   2   4       83.05       88.03      5.80 o
   6   2   4        0.43        0.00      1.63 o
   7   2   4       18.51       24.01      3.00 o
  -7   3   4       34.53       37.23      3.11 o
  -6   3   4       88.86       80.44      4.04 o
  -5   3   4      137.27      138.41      3.89 o
  -4   3   4       46.08       52.62      1.66 o
  -3   3   4      272.46      257.46      3.18 o
  -2   3   4      101.41      104.24      1.81 o
  -1   3   4     2663.92     2653.33     18.36 o
   0   3   4        0.07       -0.71      0.71 o
   1   3   4       77.87       94.85      2.21 o
   2   3   4        0.36       -0.41      0.41 o
   3   3   4      212.52      193.73      3.32 o
   4   3   4       94.24       85.13      2.51 o
   5   3   4      113.95      106.31      4.58 o
   6   3   4       21.76       22.27      2.83 o
   7   3   4       21.41       22.45      3.13 o
  -7   4   4       10.26        5.96      3.03 o
  -6   4   4        4.12        0.84      1.91 o
  -5   4   4        0.32       -0.67      1.27 o
  -4   4   4        9.49        8.41      1.17 o
  -3   4   4      122.03      131.60      2.94 o
  -2   4   4      407.56      381.70      4.10 o
  -1   4   4      113.82      108.31      1.66 o
   0   4   4       24.46       21.36      1.71 o
   1   4   4      476.99      497.25      4.98 o
   2   4   4       48.33       46.85      1.30 o
   3   4   4        7.45        5.51      1.13 o
   4   4   4      621.60      625.44      7.32 o
   5   4   4      151.82      146.57      4.40 o
   6   4   4        9.23       12.62      2.54 o
   7   4   4        3.31        3.11      2.33 o
  -7   5   4        6.09        6.88      5.15 o
  -6   5   4        7.37        9.45      6.35 o
  -5   5   4       16.75       15.10      2.55 o
  -4   5   4       19.96       18.80      2.05 o
  -3   5   4        4.59       11.32      2.73 o
  -2   5   4       86.17       87.32      2.09 o
  -1   5   4      185.90      220.66      3.23 o
   0   5   4      816.19      787.37      7.18 o
   1   5   4      129.55      116.93      2.76 o
   2   5   4        9.16        8.98      0.97 o
   3   5   4       69.67       75.47      2.67 o
   4   5   4      293.50      293.18      5.48 o
   5   5   4       34.08       30.37      3.00 o
   6   5   4       15.88       15.63      4.53 o
   7   5   4        3.17        1.73      3.19 o
  -6   6   4       14.62       18.94      4.35 o
  -5   6   4       17.21       16.36      2.27 o
  -4   6   4      293.15      277.38     14.09 o
  -3   6   4      312.85      302.09      6.73 o
  -2   6   4        6.80        9.74      1.93 o
  -1   6   4      281.09      260.41      3.87 o
   0   6   4       41.44       38.94      2.21 o
   1   6   4       40.53       41.31      2.08 o
   2   6   4       15.99       14.01      2.04 o
   3   6   4       19.31       22.06      8.46 o
   4   6   4        3.67        3.03      2.24 o
   5   6   4       44.18       43.02      3.39 o
   6   6   4       17.37       19.38      4.21 o
  -6   7   4       13.83       13.48      4.61 o
  -5   7   4        3.30        1.85      2.04 o
  -4   7   4        3.28        3.95      2.12 o
  -3   7   4      247.28      260.62     12.58 o
  -2   7   4        3.31       17.97      2.95 o
  -1   7   4      117.51      121.81      3.39 o
   0   7   4        9.71        7.72      1.52 o
   1   7   4        2.62        0.67      1.56 o
   2   7   4       40.71       38.07      2.92 o
   3   7   4      156.34      145.72      6.13 o
   4   7   4       37.04       42.42      4.05 o
   5   7   4       44.84       47.43      3.91 o
   6   7   4        2.00        7.55      4.28 o
  -5   8   4        0.53       -0.50      2.14 o
  -4   8   4        2.30       -0.95      2.24 o
  -3   8   4       12.15       10.15      2.74 o
  -2   8   4       43.12       48.02      3.56 o
  -1   8   4       81.06       72.58      3.46 o
   0   8   4        1.12        1.99      1.78 o
   1   8   4        0.33       -0.09      1.54 o
   2   8   4        2.00        1.02      2.61 o
   3   8   4        1.51        2.74      2.79 o
   4   8   4        1.50        5.67      2.32 o
   5   8   4        0.52        2.39      2.32 o
  -4   9   4       36.61       37.14      5.12 o
  -3   9   4        1.39        6.49      3.26 o
  -2   9   4        6.02        3.59      2.93 o
  -1   9   4        3.17        3.92      2.08 o
   0   9   4        0.00        1.52      1.94 o
   1   9   4        0.02        2.48      1.97 o
   2   9   4       40.06       31.63      4.37 o
   3   9   4        0.32       -0.82      3.23 o
   4   9   4        0.01        7.73      2.75 o
  -3  10   4        1.12        5.64      3.38 o
  -2  10   4        2.33        4.94      3.45 o
  -1  10   4        6.73       10.12      2.57 o
   0  10   4        0.05       -2.00      2.00 o
   1  10   4        5.87        7.62      2.89 o
   2  10   4       18.87       14.67      6.41 o
   3  10   4        8.83        7.41      3.60 o
  -7   0   5      257.15      254.22     10.12 o
  -5   0   5       26.35       28.41      2.30 o
  -3   0   5     1717.25     1839.81     13.85 o
  -1   0   5     4802.65     4515.85     35.98 o
   1   0   5    14712.96    13857.12    172.96 o
   3   0   5     1930.45     2037.52     20.05 o
   5   0   5        0.50        2.02      1.75 o
   7   0   5       17.42       15.62      7.11 o
  -8   1   5        8.04       -0.21      5.49 o
  -7   1   5       41.53       44.64      3.18 o
  -6   1   5        3.34        8.92      1.51 o
  -5   1   5        6.93        6.38      1.25 o
  -4   1   5      103.34       93.67      2.10 o
  -3   1   5      436.19      514.61      3.82 o
  -2   1   5        1.30        1.11      0.32 o
  -1   1   5     4104.78     4020.36     27.77 o
   0   1   5     6106.55     6026.30     53.72 o
   1   1   5     6862.77     6520.36     81.82 o
   2   1   5      246.45      226.90      2.58 o
   3   1   5        0.40        1.12      1.03 o
   4   1   5        3.00        7.43      1.13 o
   5   1   5       61.20       59.52      3.26 o
   6   1   5      195.36      181.18      5.32 o
   7   1   5       14.56       12.00      2.41 o
  -7   2   5        0.03       -0.45      2.01 o
  -6   2   5      139.61      149.24      5.15 o
  -5   2   5      946.35      914.02      9.88 o
  -4   2   5      253.99      238.51      2.72 o
  -3   2   5      802.42      896.06      6.60 o
  -2   2   5      607.21      613.27      5.31 o
  -1   2   5        1.57        2.15      0.51 o
   0   2   5     3014.57     2908.11     23.82 o
   1   2   5      111.46      139.68      2.05 o
   2   2   5        4.03        3.26      0.70 o
   3   2   5      360.21      380.25      5.05 o
   4   2   5       27.83       22.54      1.08 o
   5   2   5       67.31       61.88      3.36 o
   6   2   5        0.00       -1.39      1.77 o
   7   2   5        1.24        4.78      2.25 o
  -7   3   5       13.12       10.58      3.40 o
  -6   3   5        0.46        0.76      1.86 o
  -5   3   5       55.76       51.52      2.41 o
  -4   3   5      257.01      250.87      3.36 o
  -3   3   5       93.48      112.33      2.08 o
  -2   3   5       70.02       67.39      1.74 o
  -1   3   5     1484.80     1479.91     10.88 o
   0   3   5       69.49       76.94      1.46 o
   1   3   5     8170.92     8369.32     54.68 o
   2   3   5      169.86      151.97      2.05 o
   3   3   5       83.33       83.67      1.97 o
   4   3   5        1.85        0.08      0.91 o
   5   3   5       96.58       97.63      4.55 o
   6   3   5       43.08       48.43      4.06 o
   7   3   5        0.77        1.53      2.24 o
  -7   4   5       16.14       20.89      3.84 o
  -6   4   5        8.60        5.55      2.91 o
  -5   4   5        0.77       -0.34      1.27 o
  -4   4   5      142.42      147.11      3.08 o
  -3   4   5        0.07       -0.42      0.94 o
  -2   4   5        0.00       -0.57      0.57 o
  -1   4   5     1183.09     1242.47      9.80 o
   0   4   5     2834.30     2880.93     20.04 o
   1   4   5      257.25      258.23      3.12 o
   2   4   5       64.15       63.14      1.50 o
   3   4   5      171.43      161.03      3.26 o
   4   4   5      115.56      126.55      3.06 o
   5   4   5       31.70       38.38      2.62 o
   6   4   5        2.71        2.43      2.46 o
   7   4   5        0.79        2.10      2.30 o
  -7   5   5       13.29       12.33      4.61 o
  -6   5   5       30.84       32.28      4.83 o
  -5   5   5      231.04      218.04      5.11 o
  -4   5   5       10.76        9.12      2.72 o
  -3   5   5      596.80      598.44     10.00 o
  -2   5   5       20.98       23.44      1.28 o
  -1   5   5       73.35       87.15      2.05 o
   0   5   5        0.95       -1.27      1.27 o
   1   5   5      624.47      627.10      6.76 o
   2   5   5       30.37       28.40      1.32 o
   3   5   5        0.84       -0.52      1.45 o
   4   5   5       24.29       24.37      2.06 o
   5   5   5        1.37        2.05      2.42 o
   6   5   5        0.79        1.07      3.25 o
   7   5   5        0.02        0.06      3.12 o
  -6   6   5        6.22        4.18      6.23 o
  -5   6   5        0.05       -0.32      1.72 o
  -4   6   5      260.88      266.42      6.55 o
  -3   6   5       92.12       92.15      4.02 o
  -2   6   5       95.97       84.23      2.59 o
  -1   6   5      201.25      219.69      3.67 o
   0   6   5        0.39       -0.02      0.83 o
   1   6   5        4.50        8.60      1.84 o
   2   6   5       10.96        9.38      2.32 o
   3   6   5       57.08       65.15      4.12 o
   4   6   5       28.28       34.20      3.45 o
   5   6   5        0.58        1.28      2.14 o
   6   6   5        3.63        7.52      3.35 o
  -6   7   5       13.18       19.42      6.66 o
  -5   7   5        1.38       -0.29      1.84 o
  -4   7   5       35.53       45.11      3.50 o
  -3   7   5      434.69      446.45      9.00 o
  -2   7   5      479.63      484.01      7.85 o
  -1   7   5        3.04        5.81      1.40 o
   0   7   5      124.08      118.70      3.11 o
   1   7   5       35.14       36.28      2.19 o
   2   7   5       24.02       18.24      2.41 o
   3   7   5        2.30        0.42      2.29 o
   4   7   5       73.30       89.48      5.13 o
   5   7   5       30.61       34.37      3.52 o
   6   7   5        9.27       12.64      4.61 o
  -5   8   5        1.53        1.14      2.49 o
  -4   8   5       10.51       12.53      2.82 o
  -3   8   5        5.29        2.25      3.21 o
  -2   8   5        3.69        3.26      2.14 o
  -1   8   5        6.75        9.03      1.92 o
   0   8   5       38.95       25.96      2.38 o
   1   8   5       36.00       33.56      4.01 o
   2   8   5        1.48        3.55      2.45 o
   3   8   5        7.77       12.16      3.24 o
   4   8   5       50.03       53.31      5.03 o
   5   8   5        0.03       -0.61      2.17 o
  -4   9   5        3.04        5.03      3.26 o
  -3   9   5        0.10        0.10      2.66 o
  -2   9   5        1.08       -2.58      2.58 o
  -1   9   5        1.71        3.39      2.14 o
   0   9   5       14.58       20.53      2.65 o
   1   9   5        6.31        2.81      2.05 o
   2   9   5        3.93        6.28      3.01 o
   3   9   5       10.02       11.08      5.76 o
   4   9   5        2.53        0.98      2.36 o
  -3  10   5        1.31       -0.02      3.17 o
  -2  10   5        1.31        2.97      3.20 o
  -1  10   5        8.68       13.65      2.76 o
   0  10   5        0.01       -0.31      2.12 o
   1  10   5        0.38       -2.33      2.33 o
   2  10   5        7.11        8.50      3.70 o
   3  10   5        5.76        3.67      3.35 o
  -8   0   6        9.29        2.00      6.47 o
  -6   0   6       53.74       52.07      5.19 o
  -4   0   6      244.43      225.73      3.56 o
  -2   0   6     3297.09     3239.93     30.08 o
   0   0   6      115.88       69.36      1.95 o
   2   0   6     1992.39     1944.82     28.70 o
   4   0   6      162.21      188.27      5.83 o
   6   0   6       14.45        5.12      2.86 o
  -8   1   6       53.47       40.54      8.96 o
  -7   1   6        6.83       11.24      2.71 o
  -6   1   6      363.04      367.14      5.73 o
  -5   1   6       29.96       30.34      1.57 o
  -4   1   6      121.55      111.78      1.70 o
  -3   1   6        0.00        0.38      0.44 o
  -2   1   6      876.71      775.76      5.58 o
  -1   1   6       99.33       84.80      1.38 o
   0   1   6    13559.14    12945.21    135.82 o
   1   1   6    13303.10    12842.48    114.85 o
   2   1   6     3390.28     3293.55     27.29 o
   3   1   6      159.97      187.52      2.66 o
   4   1   6      124.08      113.05      2.65 o
   5   1   6        0.00       -0.88      1.45 o
   6   1   6       60.16       58.73      3.69 o
   7   1   6        2.24        1.73      1.92 o
  -7   2   6        0.37        0.71      1.84 o
  -6   2   6      277.71      304.10      6.26 o
  -5   2   6      324.32      340.61      5.37 o
  -4   2   6       22.02       25.52      1.24 o
  -3   2   6      126.14      129.89      1.69 o
  -2   2   6     2952.30     3198.03     20.55 o
  -1   2   6      342.58      324.24      3.80 o
   0   2   6      636.60      601.12      5.89 o
   1   2   6     3607.88     3515.58     28.87 o
   2   2   6      618.54      627.48      5.28 o
   3   2   6        0.98        2.32      0.58 o
   4   2   6       60.37       63.53      1.77 o
   5   2   6       42.13       59.12      3.34 o
   6   2   6       13.82       10.21      2.28 o
   7   2   6       53.83       52.38      3.95 o
  -7   3   6        5.95        7.63      3.30 o
  -6   3   6       96.89       82.14      4.13 o
  -5   3   6       19.07       22.34      1.85 o
  -4   3   6        2.18        5.16      1.05 o
  -3   3   6       56.76       61.62      1.35 o
  -2   3   6       38.08       43.43      1.28 o
  -1   3   6      572.71      553.41      5.49 o
   0   3   6      760.94      767.86      5.97 o
   1   3   6       34.50       30.97      1.62 o
   2   3   6       22.34       33.70      0.97 o
   3   3   6       73.94       64.33      1.92 o
   4   3   6        4.23        3.55      0.99 o
   5   3   6        0.82        4.18      2.07 o
   6   3   6       45.96       39.30      3.88 o
   7   3   6        5.27        4.73      2.41 o
  -7   4   6        4.15        7.07      3.21 o
  -6   4   6        1.31       -0.74      2.17 o
  -5   4   6        3.68        3.17      1.50 o
  -4   4   6       20.26       18.81      1.55 o
  -3   4   6      242.86      247.15      3.76 o
  -2   4   6      655.05      629.18      5.15 o
  -1   4   6      571.95      569.64      5.44 o
   0   4   6     1764.39     1832.71     13.51 o
   1   4   6       54.01       80.73      1.62 o
   2   4   6      453.58      464.35      4.15 o
   3   4   6      119.27      124.83      2.91 o
   4   4   6      303.87      316.86      4.80 o
   5   4   6        0.94        2.19      1.67 o
   6   4   6        1.76        4.68      3.23 o
   7   4   6        2.86        3.42      3.29 o
  -7   5   6        3.70        0.09      3.71 o
  -6   5   6        5.94        8.36      3.41 o
  -5   5   6       10.11       14.45      2.90 o
  -4   5   6      168.13      155.27      5.02 o
  -3   5   6       14.65       20.04      2.33 o
  -2   5   6      161.74      177.66      2.95 o
  -1   5   6       15.06       12.64      1.07 o
   0   5   6      783.75      864.10      8.58 o
   1   5   6        0.61        0.68      0.81 o
   2   5   6        6.00        2.70      0.83 o
   3   5   6      323.93      312.46      5.32 o
   4   5   6       21.33       17.77      1.93 o
   5   5   6       84.62       87.22      4.31 o
   6   5   6        1.42        7.65      3.63 o
   7   5   6        5.52        7.56      4.27 o
  -6   6   6        0.41       -1.30     10.39 o
  -5   6   6        2.06        0.65      1.83 o
  -4   6   6      158.43      159.74      5.12 o
  -3   6   6       11.90       15.29      2.71 o
  -2   6   6      450.69      447.73      5.89 o
  -1   6   6       31.47       45.62      1.83 o
   0   6   6       47.30       46.65      1.97 o
   1   6   6      207.34      221.18      4.01 o
   2   6   6      139.06      150.31      4.06 o
   3   6   6       11.53       12.54      6.15 o
   4   6   6       91.34       91.20      4.77 o
   5   6   6       37.00       38.22      3.35 o
   6   6   6        0.46        4.98      3.12 o
  -6   7   6       17.14       20.29      7.03 o
  -5   7   6        1.09        2.06      2.03 o
  -4   7   6       91.65       91.63      4.46 o
  -3   7   6       61.58       68.44      5.01 o
  -2   7   6      157.80      169.05      4.58 o
  -1   7   6       61.84       61.46      2.63 o
   0   7   6       35.41       35.47      2.07 o
   1   7   6        1.70        1.45      1.18 o
   2   7   6       15.20       13.30      2.26 o
   3   7   6        0.01       -2.36      3.96 o
   4   7   6       47.58       51.72      4.28 o
   5   7   6        0.06        4.23      2.44 o
   6   7   6        0.27        2.88      3.91 o
  -5   8   6        0.20        0.94      2.41 o
  -4   8   6        1.41       -0.63      2.12 o
  -3   8   6        0.04       -2.16      2.16 o
  -2   8   6        4.35        7.82      2.30 o
  -1   8   6       44.33       50.75      3.05 o
   0   8   6       30.73       27.29      2.83 o
   1   8   6      134.17      132.29      5.33 o
   2   8   6        2.30        1.23      3.22 o
   3   8   6       34.41       22.73      3.75 o
   4   8   6       54.69       56.22      4.89 o
   5   8   6        0.59        0.52      2.56 o
  -4   9   6        5.10        9.28      3.64 o
  -3   9   6       20.14       22.91      7.59 o
  -2   9   6        0.84        3.16      2.97 o
  -1   9   6       11.47       14.03      2.49 o
   0   9   6       34.64       34.67      3.02 o
   1   9   6       40.56       34.55      3.05 o
   2   9   6        4.64        2.99      3.02 o
   3   9   6        2.63        0.07      3.19 o
   4   9   6       11.74       13.15      3.74 o
  -3  10   6        0.48        3.05      3.43 o
  -2  10   6       10.09       16.49      5.50 o
  -1  10   6        5.54        3.37      2.32 o
   0  10   6        7.45        0.91      2.13 o
   1  10   6       18.22       24.66      3.57 o
   2  10   6        0.81       -1.05      2.92 o
   3  10   6        5.88       -0.34      3.28 o
  -7   0   7        1.05        1.42      2.46 o
  -5   0   7      114.31      111.16      3.80 o
  -3   0   7      612.92      609.41      5.72 o
  -1   0   7      179.51      160.59      2.82 o
   1   0   7    12771.79    11860.56    218.63 o
   3   0   7       44.01       55.89      1.88 o
   5   0   7       24.20       20.52      3.36 o
   7   0   7        4.77        1.62      2.93 o
  -8   1   7        0.65       -0.16      6.10 o
  -7   1   7        0.58       -0.45      1.77 o
  -6   1   7      255.75      279.96      4.62 o
  -5   1   7      518.07      487.77      6.49 o
  -4   1   7      103.55       90.72      1.43 o
  -3   1   7       88.78       95.51      1.34 o
  -2   1   7      187.93      168.34      1.91 o
  -1   1   7     1082.58     1001.20      9.25 o
   0   1   7     5826.05     5447.74     72.50 o
   1   1   7    11763.42    11693.39    120.76 o
   2   1   7      497.94      493.95      4.86 o
   3   1   7      402.51      447.44      4.84 o
   4   1   7       25.05       22.24      1.19 o
   5   1   7       51.15       57.56      3.95 o
   6   1   7       29.92       30.53      3.02 o
   7   1   7       39.83       31.89      3.04 o
  -7   2   7       25.91       24.37      2.80 o
  -6   2   7      348.85      339.24      6.14 o
  -5   2   7       16.58       17.75      1.69 o
  -4   2   7       12.48       14.70      0.87 o
  -3   2   7      369.21      390.41      3.38 o
  -2   2   7     3690.12     3761.32     25.43 o
  -1   2   7        3.23        1.67      0.71 o
   0   2   7     4389.79     4205.11     38.41 o
   1   2   7       35.73       22.35      0.97 o
   2   2   7     1026.74     1015.07      7.90 o
   3   2   7      450.10      480.54      4.81 o
   4   2   7      115.55      111.70      2.24 o
   5   2   7       90.81       81.92      3.72 o
   6   2   7       47.12       42.03      3.44 o
   7   2   7       27.98       28.11      3.27 o
  -7   3   7       10.07       12.17      2.44 o
  -6   3   7        9.07        7.05      2.46 o
  -5   3   7      113.24       97.28      3.05 o
  -4   3   7       17.60       20.19      1.19 o
  -3   3   7      627.94      688.37      5.91 o
  -2   3   7       10.50       17.78      1.30 o
  -1   3   7       87.25      109.56      2.23 o
   0   3   7        1.75       -0.20      0.47 o
   1   3   7     2332.04     2271.11     19.45 o
   2   3   7      240.28      245.78      2.64 o
   3   3   7      206.59      226.60      3.66 o
   4   3   7       20.65       24.73      1.34 o
   5   3   7       21.08       24.29      4.65 o
   6   3   7       13.56       15.67      3.02 o
   7   3   7        0.28        1.09      2.22 o
  -7   4   7       14.87       12.55      4.16 o
  -6   4   7       10.16        6.89      2.56 o
  -5   4   7       73.54       86.35      3.12 o
  -4   4   7        1.33       -0.92      0.93 o
  -3   4   7        0.02       -0.69      0.83 o
  -2   4   7      893.82      968.37      7.18 o
  -1   4   7       59.81       65.90      1.55 o
   0   4   7     1483.41     1545.76     12.46 o
   1   4   7      314.17      305.35      3.28 o
   2   4   7        2.63        3.49      0.64 o
   3   4   7      192.20      174.34      3.08 o
   4   4   7      229.60      235.74      4.11 o
   5   4   7       80.09       83.55      3.52 o
   6   4   7        4.11        7.08      2.59 o
   7   4   7        0.04       -1.45      2.28 o
  -7   5   7        0.84       -2.19      4.52 o
  -6   5   7        2.33        0.56      2.83 o
  -5   5   7       38.34       42.54      2.71 o
  -4   5   7       12.93       12.60      1.84 o
  -3   5   7      105.99      104.62      4.82 o
  -2   5   7      179.05      155.09      2.77 o
  -1   5   7      129.98      122.92      2.42 o
   0   5   7      481.13      466.14      5.05 o
   1   5   7        3.26        3.30      0.97 o
   2   5   7       81.32       83.03      2.02 o
   3   5   7      197.87      192.85      4.39 o
   4   5   7      196.51      199.27      4.54 o
   5   5   7        1.43        1.12      1.70 o
   6   5   7        7.40        4.05      3.41 o
   7   5   7       10.30        9.04      4.53 o
  -6   6   7        0.90       -1.05      3.84 o
  -5   6   7        5.97        2.76      2.44 o
  -4   6   7       15.99       21.83      4.37 o
  -3   6   7      382.94      370.90     12.55 o
  -2   6   7      281.45      275.09      4.51 o
  -1   6   7        5.22        7.14      1.09 o
   0   6   7       26.76       32.50      1.74 o
   1   6   7      274.92      271.09      4.40 o
   2   6   7        9.22        6.74      1.88 o
   3   6   7       61.91       66.07      5.99 o
   4   6   7        8.25        4.62      5.90 o
   5   6   7        3.45        7.36      2.48 o
   6   6   7        2.08        6.50      5.98 o
  -6   7   7       22.80       37.33      8.01 o
  -5   7   7       10.28       13.58      2.66 o
  -4   7   7        8.37        7.62      2.97 o
  -3   7   7      128.21      143.43      7.11 o
  -2   7   7        3.03        4.95      2.36 o
  -1   7   7       74.95       73.60      2.80 o
   0   7   7        7.64        8.20      1.37 o
   1   7   7       44.65       32.00      2.11 o
   2   7   7       39.18       39.79      3.01 o
   3   7   7       42.17       39.46      3.91 o
   4   7   7        1.63        5.69      2.64 o
   5   7   7        0.02        2.00      2.36 o
   6   7   7        0.05        1.33      4.19 o
  -5   8   7        0.93        1.05      2.45 o
  -4   8   7       19.06       20.91      3.11 o
  -3   8   7        2.82        5.36      4.97 o
  -2   8   7      131.05      119.94      4.92 o
  -1   8   7       47.12       49.24      5.13 o
   0   8   7        6.73        3.44      1.88 o
   1   8   7       65.16       53.10      4.33 o
   2   8   7       49.29       48.65      4.41 o
   3   8   7        8.28        9.80      3.21 o
   4   8   7        8.06       12.59      3.32 o
   5   8   7        1.47        1.69      3.61 o
  -4   9   7       12.27       17.49      4.09 o
  -3   9   7        0.23        3.01      3.01 o
  -2   9   7        6.49        1.84      2.80 o
  -1   9   7       20.11       17.22      2.56 o
   0   9   7        0.18        0.07      1.87 o
   1   9   7       13.55       11.84      2.32 o
   2   9   7       16.27       20.10      3.79 o
   3   9   7       13.31       18.71      3.83 o
   4   9   7       36.74       44.23      5.06 o
  -3  10   7        0.56        3.04      3.23 o
  -2  10   7        0.19        1.09      3.93 o
  -1  10   7        1.10        4.74      2.26 o
   0  10   7        4.27        1.78      2.26 o
   1  10   7        0.55       -0.39      2.48 o
   2  10   7       10.44        9.31      3.71 o
   3  10   7        0.16       -3.65      5.69 o
  -6   0   8      128.20      128.49      4.96 o
  -4   0   8        6.59        5.29      0.92 o
  -2   0   8      140.27      130.82      2.25 o
   0   0   8     4464.89     4659.43     62.32 o
   2   0   8     8796.50     8371.88     87.46 o
   4   0   8     1785.07     1811.83     52.56 o
   6   0   8        5.32        2.25      2.78 o
  -8   1   8        0.10       -0.37      3.73 o
  -7   1   8        7.41        9.72      2.18 o
  -6   1   8      129.32      137.57      3.52 o
  -5   1   8      395.92      376.01      4.61 o
  -4   1   8      706.48      723.80      4.95 o
  -3   1   8     1009.91     1067.65      6.30 o
  -2   1   8       98.69      141.72      1.85 o
  -1   1   8     2335.00     2322.69     18.16 o
   0   1   8     4500.74     4300.64     48.48 o
   1   1   8    13653.09    13252.96    136.60 o
   2   1   8       36.24       55.88      1.66 o
   3   1   8      793.77      761.28      6.12 o
   4   1   8       25.40       26.20      1.46 o
   5   1   8      249.93      231.02      5.80 o
   6   1   8       10.59       11.01      2.33 o
   7   1   8        1.80        0.04      1.81 o
  -7   2   8        0.43       -0.42      1.82 o
  -6   2   8        6.83       12.51      1.84 o
  -5   2   8        2.04        6.43      1.60 o
  -4   2   8       30.03       27.91      1.14 o
  -3   2   8        3.93        8.11      0.76 o
  -2   2   8       15.15       37.54      1.42 o
  -1   2   8       27.53       27.04      1.69 o
   0   2   8     5027.85     4786.90     50.96 o
   1   2   8        9.21       12.79      0.83 o
   2   2   8      115.02      121.55      1.90 o
   3   2   8       16.95       21.45      1.29 o
   4   2   8       32.55       38.09      1.96 o
   5   2   8        2.56        6.98      1.89 o
   6   2   8       56.38       45.09      3.51 o
   7   2   8       12.31       10.19      2.66 o
  -7   3   8       12.51        8.68      2.25 o
  -6   3   8       90.75       87.02      4.17 o
  -5   3   8       41.94       35.77      2.15 o
  -4   3   8       57.46       55.08      1.72 o
  -3   3   8     1060.33     1104.83      8.56 o
  -2   3   8     3962.85     4275.74     29.04 o
  -1   3   8      120.25      122.89      2.17 o
   0   3   8     2598.41     2492.68     16.13 o
   1   3   8      138.03      111.80      2.23 o
   2   3   8       24.94       42.92      1.12 o
   3   3   8        0.29       -0.04      0.77 o
   4   3   8      574.07      609.82      6.16 o
   5   3   8      233.54      240.68      6.93 o
   6   3   8       25.96       22.26      3.30 o
   7   3   8        6.90        8.61      2.62 o
  -7   4   8        8.02       11.70      3.10 o
  -6   4   8       11.31       14.61      3.67 o
  -5   4   8      167.05      144.71      3.80 o
  -4   4   8       34.39       27.21      1.54 o
  -3   4   8       13.73       14.28      1.52 o
  -2   4   8      631.88      649.53      5.32 o
  -1   4   8       56.70       63.28      1.43 o
   0   4   8     1187.42     1267.01      9.30 o
   1   4   8     1436.72     1546.80     11.65 o
   2   4   8        2.81        3.03      0.65 o
   3   4   8        0.19        0.08      0.80 o
   4   4   8      552.32      541.15      6.65 o
   5   4   8        0.72       -0.08      1.51 o
   6   4   8       36.01       41.42      8.45 o
   7   4   8        1.23       -1.13      2.61 o
  -7   5   8       11.09       14.76      6.03 o
  -6   5   8        8.37       10.62      3.44 o
  -5   5   8        5.35        2.35      1.71 o
  -4   5   8        0.54       -1.21      1.32 o
  -3   5   8       30.53       29.00      2.16 o
  -2   5   8      309.70      304.76      4.02 o
  -1   5   8       45.68       37.42      2.32 o
   0   5   8       99.06       99.42      2.17 o
   1   5   8      140.24      161.64      3.05 o
   2   5   8        0.54        1.13      0.77 o
   3   5   8       19.20       22.78      2.50 o
   4   5   8       41.98       45.29      2.55 o
   5   5   8        0.05       -1.57      1.57 o
   6   5   8       10.72       12.62      3.91 o
   7   5   8        0.10        5.18      4.44 o
  -6   6   8        0.04       -1.40      3.54 o
  -5   6   8       13.45        8.29      2.13 o
  -4   6   8       18.83       19.56      2.56 o
  -3   6   8      112.80      111.60      4.35 o
  -2   6   8       11.88       30.12      1.85 o
  -1   6   8       18.98       22.07      1.44 o
   0   6   8       83.71      101.57      2.68 o
   1   6   8       44.36       55.30      2.17 o
   2   6   8       14.91       19.56      1.97 o
   3   6   8       13.85       16.40      2.76 o
   4   6   8       16.78       19.56      3.01 o
   5   6   8       88.59       88.99      4.54 o
   6   6   8        0.01        1.81      5.24 o
  -6   7   8       12.15       11.56      3.89 o
  -5   7   8       13.79       18.99      4.27 o
  -4   7   8       24.83       26.72      3.02 o
  -3   7   8      362.24      389.97      8.41 o
  -2   7   8       53.88       62.89      3.12 o
  -1   7   8       21.53       26.36      2.01 o
   0   7   8       22.46       17.90      1.61 o
   1   7   8        0.86        2.82      1.27 o
   2   7   8       17.64       15.95      3.15 o
   3   7   8        1.97       -1.27      2.25 o
   4   7   8       21.50       19.26      5.29 o
   5   7   8        7.77        7.11      4.32 o
  -5   8   8        0.05       -0.09      2.50 o
  -4   8   8        1.26        2.05      2.41 o
  -3   8   8       32.91       38.83      7.87 o
  -2   8   8       57.00       56.53      3.83 o
  -1   8   8       89.93       83.14      3.63 o
   0   8   8       44.27       38.64      2.84 o
   1   8   8        0.01       -0.29      1.57 o
   2   8   8        5.72       10.76      2.95 o
   3   8   8        4.79        4.78      2.88 o
   4   8   8        0.94        2.12      2.87 o
   5   8   8        0.04       -2.47      2.47 o
  -4   9   8        7.05       11.99      3.87 o
  -3   9   8       35.31       29.94      4.34 o
  -2   9   8        0.24        3.55      4.58 o
  -1   9   8        1.17        5.43      2.16 o
   0   9   8       24.06       22.92      2.75 o
   1   9   8        1.17        4.55      2.00 o
   2   9   8        0.34        1.95      2.76 o
   3   9   8       10.72       18.64      3.73 o
   4   9   8        3.13        4.63      3.28 o
  -3  10   8       15.78       17.92      4.15 o
  -2  10   8        1.47        1.86      3.08 o
  -1  10   8       14.07       14.83      2.73 o
   0  10   8        1.90       -1.98      1.98 o
   1  10   8        3.00        0.81      2.63 o
   2  10   8        0.41        1.45      3.29 o
   3  10   8        0.25       -3.93      3.93 o
  -7   0   9        3.82        4.74      2.26 o
  -5   0   9     1380.70     1308.02     15.86 o
  -3   0   9     1285.71     1255.50      9.27 o
  -1   0   9      800.96      728.38     10.08 o
   1   0   9     5793.28     6220.58     82.73 o
   3   0   9      306.11      349.37      5.01 o
   5   0   9      108.36       74.65      5.01 o
   7   0   9       24.84       18.73      4.26 o
  -8   1   9       36.09       46.62      6.28 o
  -7   1   9       15.22       16.38      3.58 o
  -6   1   9        0.41        1.15      1.36 o
  -5   1   9       37.82       30.19      1.69 o
  -4   1   9       16.09       19.62      0.99 o
  -3   1   9       12.26        9.06      0.63 o
  -2   1   9      240.58      310.52      3.13 o
  -1   1   9      161.58      144.60      2.14 o
   0   1   9      753.68      616.93      6.83 o
   1   1   9     3609.62     3620.41     38.71 o
   2   1   9        9.09       15.03      1.07 o
   3   1   9      133.87      156.07      2.10 o
   4   1   9       14.46       18.08      1.11 o
   5   1   9        1.03        9.19      1.95 o
   6   1   9        2.55        6.91      2.20 o
   7   1   9        2.55       -0.65      1.81 o
  -7   2   9        7.43        5.30      1.99 o
  -6   2   9        2.50       11.89      2.03 o
  -5   2   9      245.56      246.23      4.20 o
  -4   2   9        0.02       -0.02      0.60 o
  -3   2   9       88.44       94.70      2.30 o
  -2   2   9      751.23      810.49      6.69 o
  -1   2   9      508.60      437.14      4.21 o
   0   2   9     3074.57     2915.45     31.98 o
   1   2   9     4838.00     4936.79     35.15 o
   2   2   9     1992.20     2021.72     15.49 o
   3   2   9      160.23      151.07      2.26 o
   4   2   9       12.13       12.04      1.09 o
   5   2   9      157.55      133.32      5.05 o
   6   2   9       36.92       44.01      3.50 o
   7   2   9        5.32       11.14      2.59 o
  -7   3   9        3.78        4.16      2.02 o
  -6   3   9        0.03        0.07      1.58 o
  -5   3   9        0.15       -0.12      1.23 o
  -4   3   9      132.02      123.87      2.66 o
  -3   3   9      225.09      242.94      5.19 o
  -2   3   9      455.33      448.10      4.54 o
  -1   3   9       25.48       21.35      1.07 o
   0   3   9       34.97       48.35      1.17 o
   1   3   9      842.59      861.63      6.57 o
   2   3   9      450.02      449.14      4.51 o
   3   3   9       75.71       64.98      2.05 o
   4   3   9       31.80       33.05      1.67 o
   5   3   9       20.77       31.00      3.23 o
   6   3   9        2.89        3.24      2.37 o
   7   3   9        7.84        4.84      2.96 o
  -7   4   9        3.97        4.91      3.21 o
  -6   4   9       50.23       63.39      5.71 o
  -5   4   9       60.67       58.45      3.03 o
  -4   4   9        5.97        4.78      1.19 o
  -3   4   9      557.74      602.45      6.61 o
  -2   4   9      115.73      136.14      2.29 o
  -1   4   9      287.73      299.50      3.20 o
   0   4   9      103.03      101.56      1.78 o
   1   4   9      226.11      307.38      3.56 o
   2   4   9      594.59      608.65      5.10 o
   3   4   9       59.18       51.89      1.87 o
   4   4   9       44.44       55.63      2.05 o
   5   4   9      148.35      146.35      5.35 o
   6   4   9       13.57       13.97      3.10 o
   7   4   9        1.29        3.14      3.14 o
  -7   5   9        0.45        9.52      5.94 o
  -6   5   9        1.50       -3.05      3.54 o
  -5   5   9        1.12        2.65      1.71 o
  -4   5   9        4.50        3.06      1.55 o
  -3   5   9       17.23       18.53      1.74 o
  -2   5   9        0.05        1.53      0.76 o
  -1   5   9      189.93      178.26      2.96 o
   0   5   9       26.96       31.05      1.37 o
   1   5   9       23.31       23.79      1.30 o
   2   5   9       12.16       16.37      1.12 o
   3   5   9       25.80       31.10      2.23 o
   4   5   9       65.38       79.94      3.80 o
   5   5   9        0.59       -0.22      1.71 o
   6   5   9        4.70        7.72      8.21 o
  -6   6   9        2.95        7.29      4.91 o
  -5   6   9        1.60       -0.96      2.55 o
  -4   6   9        8.02       10.46      2.21 o
  -3   6   9       15.49       19.93      2.41 o
  -2   6   9     1449.57     1392.16     12.82 o
  -1   6   9      569.86      557.00      7.43 o
   0   6   9      367.98      347.10      5.70 o
   1   6   9       23.02       22.95      1.63 o
   2   6   9        1.23        2.17      1.40 o
   3   6   9      103.63       91.44      4.70 o
   4   6   9      154.20      170.06      6.21 o
   5   6   9       43.59       52.28      3.78 o
   6   6   9        1.94        4.14      5.73 o
  -6   7   9        1.83        0.51      3.43 o
  -5   7   9       12.60       10.75      4.41 o
  -4   7   9       19.88       17.07      2.65 o
  -3   7   9        4.90       10.27      2.39 o
  -2   7   9      321.46      292.92      6.04 o
  -1   7   9       66.15       67.94      3.28 o
   0   7   9        6.67        7.06      2.19 o
   1   7   9       59.05       55.90      2.73 o
   2   7   9        8.73        4.24      3.35 o
   3   7   9        0.04       -2.53      3.20 o
   4   7   9       33.31       31.54      3.77 o
   5   7   9        0.76        2.24      2.40 o
  -5   8   9        5.49        8.65      2.91 o
  -4   8   9        4.65       10.98      2.76 o
  -3   8   9       39.38       43.43      4.42 o
  -2   8   9        1.49       -0.02      2.14 o
  -1   8   9       98.19      108.86      4.01 o
   0   8   9        2.98        2.31      1.65 o
   1   8   9       26.30       26.90      2.56 o
   2   8   9       17.45       18.73      3.57 o
   3   8   9        8.88        6.32      2.97 o
   4   8   9        9.68       14.08      3.49 o
   5   8   9        8.53       11.61      3.88 o
  -4   9   9        0.48        3.08      3.41 o
  -3   9   9        0.38        7.65      3.52 o
  -2   9   9       10.88        5.74      3.14 o
  -1   9   9       11.75       10.98      2.41 o
   0   9   9        2.13        4.70      2.12 o
   1   9   9       13.96       15.81      2.59 o
   2   9   9        1.14        2.46      2.67 o
   3   9   9        2.39       -1.90      2.66 o
   4   9   9        0.00        0.70      3.16 o
  -3  10   9        0.86        6.02      5.28 o
  -2  10   9        0.02        4.05      3.41 o
  -1  10   9        1.61        0.46      2.09 o
   0  10   9        0.51        2.44      2.31 o
   1  10   9       21.84       12.04      3.10 o
   2  10   9        0.80        1.70      4.46 o
  -6   0  10        9.16       10.91      2.22 o
  -4   0  10      363.38      368.03      4.27 o
  -2   0  10      320.61      284.63      4.58 o
   0   0  10     1112.92     1135.03     18.08 o
   2   0  10       79.64       77.98      2.59 o
   4   0  10       15.30       11.14      1.45 o
   6   0  10      113.02      101.38      6.55 o
  -8   1  10       40.71       49.97     12.30 o
  -7   1  10        0.54       -0.83      1.68 o
  -6   1  10      115.87      116.86      3.31 o
  -5   1  10      216.48      226.35      3.74 o
  -4   1  10      563.87      564.34      4.35 o
  -3   1  10      133.61      142.55      1.64 o
  -2   1  10      174.73      205.13      2.27 o
  -1   1  10     1336.40     1295.48      9.95 o
   0   1  10     3483.87     3307.64     30.93 o
   1   1  10    17686.48    16810.45    205.44 o
   2   1  10        2.19        5.63      0.62 o
   3   1  10       64.02       67.07      1.40 o
   4   1  10       47.26       52.88      1.65 o
   5   1  10      146.16      156.74      4.84 o
   6   1  10       70.02       64.04      3.98 o
   7   1  10        0.12        1.51      2.19 o
  -7   2  10        2.59        1.09      1.87 o
  -6   2  10      514.89      500.80      8.33 o
  -5   2  10      188.87      172.84      3.55 o
  -4   2  10      103.79      105.07      1.96 o
  -3   2  10     1043.52     1095.73      8.34 o
  -2   2  10     4337.20     4519.91     33.01 o
  -1   2  10     3115.00     2903.00     20.27 o
   0   2  10       22.24       25.36      1.45 o
   1   2  10       62.55       52.88      3.83 o
   2   2  10        0.00        3.87      0.67 o
   3   2  10       40.60       39.77      1.43 o
   4   2  10       58.21       54.50      1.98 o
   5   2  10      154.87      154.41      4.91 o
   6   2  10      115.48      119.56      4.90 o
   7   2  10        3.74        8.24      2.69 o
  -7   3  10       11.97       15.47      2.91 o
  -6   3  10        2.91        7.66      2.11 o
  -5   3  10       56.43       62.21      4.70 o
  -4   3  10       90.76       89.16      2.24 o
  -3   3  10     1163.96     1224.00     10.06 o
  -2   3  10     1535.98     1603.58     13.27 o
  -1   3  10      522.11      517.23      4.88 o
   0   3  10        1.06        3.25      0.55 o
   1   3  10      119.07      133.78      2.04 o
   2   3  10     1300.96     1267.59     10.88 o
   3   3  10      130.88      110.82      2.62 o
   4   3  10        1.26        0.24      0.95 o
   5   3  10       73.41       85.37      4.52 o
   6   3  10       46.49       49.86      4.23 o
   7   3  10        1.32       -2.21      2.74 o
  -7   4  10       35.40       33.82      4.94 o
  -6   4  10        9.14       12.95      3.62 o
  -5   4  10       44.19       49.09      2.85 o
  -4   4  10        0.07        0.30      1.04 o
  -3   4  10      468.25      481.32      5.73 o
  -2   4  10       60.32       57.71      1.79 o
  -1   4  10      120.04       95.65      1.76 o
   0   4  10      597.46      611.34      5.40 o
   1   4  10        0.00        0.09      0.59 o
   2   4  10        8.32       11.86      0.96 o
   3   4  10        1.80        3.89      1.10 o
   4   4  10       97.96       96.90      2.51 o
   5   4  10        4.45        4.02      1.74 o
   6   4  10        0.18        0.47      2.47 o
   7   4  10        0.31       -1.19      3.13 o
  -7   5  10        0.24        1.24      5.22 o
  -6   5  10        0.43       -2.98      2.98 o
  -5   5  10       41.80       38.75      2.86 o
  -4   5  10       12.64        9.02      1.59 o
  -3   5  10      134.71      115.83      3.60 o
  -2   5  10      353.69      357.62      4.23 o
  -1   5  10       22.09       28.35      1.31 o
   0   5  10       16.06       32.67      1.32 o
   1   5  10      300.74      315.71      4.12 o
   2   5  10        6.87        7.92      1.13 o
   3   5  10        0.13       -0.88      1.10 o
   4   5  10      164.71      174.75      5.06 o
   5   5  10        2.78        1.91      4.12 o
   6   5  10        0.05       -3.21      5.22 o
  -6   6  10       10.17       13.99      5.31 o
  -5   6  10        0.66       -1.90      1.90 o
  -4   6  10        4.95        5.50      1.80 o
  -3   6  10       74.42       73.95      7.06 o
  -2   6  10      120.79      134.63      3.27 o
  -1   6  10       29.32       29.49      1.58 o
   0   6  10        0.59        1.77      1.00 o
   1   6  10       60.23       55.09      2.45 o
   2   6  10       27.41       19.53      2.23 o
   3   6  10      121.25      101.94      9.69 o
   4   6  10        6.15        9.48      2.55 o
   5   6  10       41.11       42.63      3.56 o
   6   6  10        0.04       -3.80      4.89 o
  -6   7  10        2.01        1.24      3.44 o
  -5   7  10        1.08        0.47      2.08 o
  -4   7  10       13.71        8.80      2.35 o
  -3   7  10      175.54      156.61      5.45 o
  -2   7  10       16.65       23.18      2.30 o
  -1   7  10        8.36        5.68      1.49 o
   0   7  10        5.36        5.08      1.31 o
   1   7  10        0.26       -0.88      1.13 o
   2   7  10        0.05        1.10      1.66 o
   3   7  10       16.90        8.88      2.82 o
   4   7  10        0.95        1.97      2.59 o
   5   7  10        0.10        1.49      2.51 o
  -5   8  10        0.00        3.63      2.59 o
  -4   8  10       50.72       62.88      5.86 o
  -3   8  10        3.47       12.80      3.36 o
  -2   8  10        0.17       -2.02      2.05 o
  -1   8  10        2.04        4.08      1.85 o
   0   8  10       17.64       17.41      2.30 o
   1   8  10        0.59        0.49      1.96 o
   2   8  10       11.06       13.46      3.12 o
   3   8  10        8.02        9.76      3.19 o
   4   8  10       10.06       13.20      3.60 o
   5   8  10       19.59       19.77      3.43 o
  -4   9  10       24.55       14.78      4.00 o
  -3   9  10       17.92       24.97      4.31 o
  -2   9  10        0.08        2.75      4.98 o
  -1   9  10        0.00       -0.96      1.87 o
   0   9  10        7.04        9.55      2.27 o
   1   9  10        4.32        3.10      2.20 o
   2   9  10        6.93       11.91      3.40 o
   3   9  10       16.17       18.45      3.90 o
   4   9  10        0.94        2.13      3.26 o
  -3  10  10        0.31        3.43      3.58 o
  -2  10  10       10.64       14.35      3.91 o
  -1  10  10        6.58        3.16      2.45 o
   0  10  10       12.87       12.26      2.67 o
   1  10  10        2.42        1.53      2.64 o
   2  10  10        0.02        1.11      3.59 o
  -7   0  11        0.08       -0.84      1.93 o
  -5   0  11     1155.53     1105.94     12.38 o
  -3   0  11      526.59      495.19      4.61 o
  -1   0  11       41.11       31.47      1.37 o
   1   0  11     4676.11     4491.30    108.68 o
   3   0  11     1436.83     1479.94     22.05 o
   5   0  11        1.06        3.13      2.12 o
   7   0  11        0.80        2.25      2.94 o
  -7   1  11       13.47       14.89      2.20 o
  -6   1  11      245.56      251.22      4.71 o
  -5   1  11      771.20      766.38      7.64 o
  -4   1  11       18.08       20.96      1.21 o
  -3   1  11      254.06      228.22      2.26 o
  -2   1  11      201.04      193.97      2.10 o
  -1   1  11     1768.50     1630.67     15.88 o
   0   1  11      947.96     1028.92     10.84 o
   1   1  11     2053.80     1947.25     27.82 o
   2   1  11     1922.88     1872.90     12.88 o
   3   1  11        0.25        1.29      0.61 o
   4   1  11       33.98       37.87      1.51 o
   5   1  11       24.86       19.22      2.39 o
   6   1  11        0.15        1.50      1.97 o
   7   1  11        4.76        3.25      2.34 o
  -7   2  11       19.37       22.09      2.69 o
  -6   2  11        8.19       21.05      2.69 o
  -5   2  11       92.96       89.25      2.93 o
  -4   2  11      131.10      125.33      2.25 o
  -3   2  11      539.58      558.50      6.02 o
  -2   2  11     2418.52     2583.96     19.78 o
  -1   2  11        6.18        9.86      0.79 o
   0   2  11      943.95      853.60     11.03 o
   1   2  11      159.57      148.29      2.18 o
   2   2  11      324.41      322.56      3.27 o
   3   2  11       14.73       13.19      1.18 o
   4   2  11       14.98       12.36      1.52 o
   5   2  11       79.42       65.04      3.61 o
   6   2  11       28.48       32.59      3.28 o
   7   2  11       15.90       17.29      3.13 o
  -7   3  11        0.79        0.94      2.35 o
  -6   3  11       62.56       63.17      3.28 o
  -5   3  11       85.92       70.84      2.57 o
  -4   3  11       13.80        9.92      1.48 o
  -3   3  11      167.57      155.65      3.36 o
  -2   3  11      876.32      983.24      8.99 o
  -1   3  11      491.59      486.72      4.74 o
   0   3  11      720.95      774.83      7.02 o
   1   3  11       47.86       62.57      1.36 o
   2   3  11     1075.89     1027.38      8.51 o
   3   3  11        0.40       -0.28      0.82 o
   4   3  11       70.32       69.82      2.24 o
   5   3  11      261.29      242.95      7.15 o
   6   3  11        0.17        1.09      2.28 o
   7   3  11       12.05        2.89      3.26 o
  -7   4  11        9.18       10.40      3.72 o
  -6   4  11        1.01        3.80      3.80 o
  -5   4  11        8.74       14.63      2.02 o
  -4   4  11      114.52      117.08      2.90 o
  -3   4  11       98.34      100.34      2.49 o
  -2   4  11      441.61      458.62      4.60 o
  -1   4  11      627.67      653.43      5.72 o
   0   4  11        7.08        9.63      0.93 o
   1   4  11       10.78        9.23      1.19 o
   2   4  11      972.93     1003.25      7.92 o
   3   4  11      258.17      250.21      4.28 o
   4   4  11      127.47      115.76      2.72 o
   5   4  11       60.71       69.41      3.33 o
   6   4  11       19.57       20.22      3.42 o
   7   4  11        2.35        0.18      3.18 o
  -7   5  11        0.55        4.31      5.14 o
  -6   5  11        1.78        0.79      3.72 o
  -5   5  11       40.12       45.28      3.08 o
  -4   5  11       12.62       11.47      2.07 o
  -3   5  11       76.78       73.91      3.15 o
  -2   5  11      109.31      104.27      2.27 o
  -1   5  11     1015.52      986.70      7.71 o
   0   5  11       28.80       30.81      1.45 o
   1   5  11        2.94        6.18      0.96 o
   2   5  11      207.99      201.25      2.99 o
   3   5  11        0.90        1.63      1.25 o
   4   5  11      488.60      475.38      8.55 o
   5   5  11       72.35       68.76      4.08 o
   6   5  11        1.43        1.23      5.38 o
  -6   6  11        0.01        2.33      4.49 o
  -5   6  11        1.73        1.54      2.10 o
  -4   6  11       31.77       28.10      2.80 o
  -3   6  11      238.04      242.71      6.16 o
  -2   6  11      449.33      464.23      6.57 o
  -1   6  11       47.41       48.16      1.91 o
   0   6  11       26.97       29.85      2.22 o
   1   6  11       22.47       27.18      1.71 o
   2   6  11       84.10       74.47      4.20 o
   3   6  11       20.25       27.93      4.72 o
   4   6  11        2.72        5.52      2.43 o
   5   6  11        0.57        1.30      2.28 o
   6   6  11        1.22        6.22      6.06 o
  -6   7  11        0.15        0.05      3.23 o
  -5   7  11        1.15       -1.29      2.15 o
  -4   7  11       14.86       12.91      2.56 o
  -3   7  11        2.44        5.38      2.18 o
  -2   7  11       67.47       64.96      3.18 o
  -1   7  11      102.68       98.05      3.24 o
   0   7  11       73.08       71.42      3.79 o
   1   7  11       12.35        9.05      1.55 o
   2   7  11        7.88        6.18      3.03 o
   3   7  11        1.25        3.71      2.45 o
   4   7  11       11.89       14.55      3.17 o
   5   7  11       26.40       25.39      3.43 o
  -5   8  11       11.45       15.03      4.26 o
  -4   8  11       15.89       15.36      2.86 o
  -3   8  11      246.48      236.14      8.50 o
  -2   8  11        8.64        3.69      2.33 o
  -1   8  11       73.96       76.21      3.62 o
   0   8  11        0.33        0.27      1.60 o
   1   8  11       34.04       25.19      2.53 o
   2   8  11       10.35       11.55      4.28 o
   3   8  11       19.02       20.31      3.62 o
   4   8  11       23.89       19.48      4.07 o
   5   8  11        0.07        1.12      3.60 o
  -4   9  11        0.00       -1.08      3.19 o
  -3   9  11        0.01       -2.35      2.92 o
  -2   9  11        0.97       -1.62      2.44 o
  -1   9  11        1.58        2.72      2.09 o
   0   9  11        3.58        3.38      2.60 o
   1   9  11        1.86        3.97      2.39 o
   2   9  11       38.51       32.05      5.48 o
   3   9  11        1.96       -0.95      2.91 o
   4   9  11        5.82       -0.41      3.07 o
  -2  10  11        4.00        5.12      3.38 o
  -1  10  11        7.52       11.63      2.72 o
   0  10  11       10.85       10.60      2.76 o
   1  10  11        1.10        3.31      2.73 o
   2  10  11        0.05       -0.23      3.06 o
  -6   0  12      673.29      670.60     10.85 o
  -4   0  12      905.28      886.47      8.01 o
  -2   0  12      535.21      565.75      6.15 o
   0   0  12     2040.26     2081.26     31.20 o
   2   0  12     1271.89     1166.22     12.24 o
   4   0  12      561.16      535.58     13.43 o
   6   0  12      156.08      125.79      6.94 o
  -7   1  12        4.47        3.34      1.64 o
  -6   1  12       14.60       21.37      1.94 o
  -5   1  12       23.42       24.33      1.74 o
  -4   1  12       17.24       21.03      0.98 o
  -3   1  12      309.81      306.88      2.75 o
  -2   1  12       14.62       16.18      0.75 o
  -1   1  12       30.71       38.74      2.50 o
   0   1  12        2.83        0.60      0.57 o
   1   1  12       40.80       51.86      4.63 o
   2   1  12       26.92       30.29      2.25 o
   3   1  12      156.93      171.91      2.64 o
   4   1  12       19.92       22.13      1.54 o
   5   1  12       31.87       46.51      4.08 o
   6   1  12        0.82        1.81      1.93 o
   7   1  12       12.48       11.44      2.76 o
  -7   2  12        0.80       -1.89      2.28 o
  -6   2  12      169.19      156.79      4.59 o
  -5   2  12       27.78       24.96      2.47 o
  -4   2  12       11.71       11.42      1.07 o
  -3   2  12      633.73      666.71      5.78 o
  -2   2  12       35.62       32.93      1.75 o
  -1   2  12      355.72      345.76      3.96 o
   0   2  12     2122.30     2084.27     15.92 o
   1   2  12        0.93        4.50      0.65 o
   2   2  12     2286.10     2293.34     15.28 o
   3   2  12       12.05       10.37      1.03 o
   4   2  12       26.22       26.66      1.42 o
   5   2  12       88.04       90.61      3.96 o
   6   2  12        0.50        3.36      2.22 o
   7   2  12        7.22        8.52      2.78 o
  -7   3  12        0.06        2.60      2.57 o
  -6   3  12       11.81       12.53      2.27 o
  -5   3  12      276.86      255.76      6.80 o
  -4   3  12        1.18        2.85      0.89 o
  -3   3  12       25.03       31.73      1.65 o
  -2   3  12      690.34      702.24      6.42 o
  -1   3  12     4095.95     4202.54     28.01 o
   0   3  12      204.78      215.75      3.05 o
   1   3  12      832.11      881.87      7.11 o
   2   3  12       60.89       58.90      1.87 o
   3   3  12       10.24       12.09      1.26 o
   4   3  12       87.56       80.92      3.52 o
   5   3  12       18.73       34.25      3.33 o
   6   3  12        2.24        4.61      2.48 o
   7   3  12       17.42       10.51      3.61 o
  -7   4  12       14.08       20.47      4.52 o
  -6   4  12        7.19       13.90      5.05 o
  -5   4  12       22.13       22.46      2.05 o
  -4   4  12       13.96       14.26      1.44 o
  -3   4  12       68.92       68.28      2.77 o
  -2   4  12        7.74        5.22      0.82 o
  -1   4  12       36.92       43.58      1.49 o
   0   4  12       57.22       52.28      1.68 o
   1   4  12      129.96      134.70      2.66 o
   2   4  12       40.63       54.94      1.59 o
   3   4  12       37.05       39.11      1.94 o
   4   4  12        0.71        0.82      1.09 o
   5   4  12       22.72       23.99      2.02 o
   6   4  12       40.38       40.06      4.73 o
   7   4  12        0.03        0.45      3.23 o
  -6   5  12        1.99        4.87      4.00 o
  -5   5  12       10.47        8.18      1.99 o
  -4   5  12        0.80        0.85      1.35 o
  -3   5  12       30.88       35.17      2.07 o
  -2   5  12      406.16      374.81      4.42 o
  -1   5  12       75.45       75.97      2.07 o
   0   5  12       66.58       78.72      2.05 o
   1   5  12       13.24       23.89      1.75 o
   2   5  12       15.39       17.67      1.37 o
   3   5  12      419.27      385.78      5.88 o
   4   5  12      137.08      141.78      3.93 o
   5   5  12        3.22        3.21      2.41 o
   6   5  12        3.30        2.82      3.39 o
  -6   6  12       28.05       27.94      6.34 o
  -5   6  12        0.98        2.03      2.02 o
  -4   6  12        1.15        1.36      1.85 o
  -3   6  12       10.47       16.75      3.51 o
  -2   6  12       10.56       18.46      2.35 o
  -1   6  12      142.96      151.48      3.06 o
   0   6  12       52.55       43.06      2.00 o
   1   6  12       64.32       59.42      2.27 o
   2   6  12        5.06        9.23      1.96 o
   3   6  12      144.63      134.86      8.48 o
   4   6  12        0.45       -1.35      2.22 o
   5   6  12       23.27       26.47      3.24 o
   6   6  12        9.16       13.97      6.75 o
  -6   7  12       12.02       10.96      3.84 o
  -5   7  12        1.97        1.62      2.27 o
  -4   7  12       32.00       31.42      3.99 o
  -3   7  12        0.32        1.19      2.14 o
  -2   7  12       13.84       16.55      2.56 o
  -1   7  12       96.58       84.35      4.72 o
   0   7  12       11.79       11.18      1.52 o
   1   7  12       44.21       40.75      2.37 o
   2   7  12        5.29        1.64      2.23 o
   3   7  12        4.01        1.17      2.40 o
   4   7  12        0.02        1.11      2.60 o
   5   7  12        0.70        1.64      2.67 o
  -5   8  12        0.08        6.31      2.82 o
  -4   8  12        1.77       -0.19      2.21 o
  -3   8  12       31.42       51.29      9.58 o
  -2   8  12        3.85       -0.92      3.15 o
  -1   8  12       22.23       28.26      2.65 o
   0   8  12       19.80       19.16      2.37 o
   1   8  12       42.39       45.67      3.31 o
   2   8  12        0.82        2.37      2.51 o
   3   8  12        6.91        5.53      3.32 o
   4   8  12        3.38        4.10      3.15 o
   5   8  12       23.23       29.14      3.87 o
  -4   9  12        1.43        2.56      4.66 o
  -3   9  12        2.60        8.15      5.16 o
  -2   9  12        1.21        1.21      2.66 o
  -1   9  12       14.00       16.37      2.52 o
   0   9  12       47.75       50.34      3.47 o
   1   9  12       16.48       13.78      2.52 o
   2   9  12        1.56       -2.62      2.62 o
   3   9  12        1.15       -2.78      2.78 o
   4   9  12        0.35       -2.67      3.04 o
  -2  10  12        0.90        7.36      3.42 o
  -1  10  12        0.00       -0.12      2.29 o
   0  10  12        0.81        1.04      2.26 o
   1  10  12        0.28       -2.42      2.50 o
   2  10  12        1.06        1.39      4.02 o
  -7   0  13        0.27        1.81      2.25 o
  -5   0  13     2806.97     2789.39     27.26 o
  -3   0  13      681.36      700.29      9.51 o
  -1   0  13     1127.55      910.17     11.55 o
   1   0  13    10840.19    11291.76    115.19 o
   3   0  13      582.76      590.98      8.79 o
   5   0  13        5.01        6.07      2.72 o
   7   0  13        0.20       -1.40      2.91 o
  -7   1  13        1.06       -1.57      1.57 o
  -6   1  13       64.16       57.46      3.49 o
  -5   1  13        3.65        8.78      1.33 o
  -4   1  13       21.06       23.61      1.07 o
  -3   1  13      112.05      134.12      1.91 o
  -2   1  13      247.83      231.65      2.69 o
  -1   1  13      919.91      875.69      7.63 o
   0   1  13      418.61      436.89      5.57 o
   1   1  13      218.18      220.95      3.25 o
   2   1  13       60.21       72.62      1.55 o
   3   1  13       93.44       97.27      2.05 o
   4   1  13       85.77       73.20      1.98 o
   5   1  13      363.40      337.11      9.89 o
   6   1  13       44.36       45.82      3.59 o
   7   1  13        5.23        3.24      2.46 o
  -7   2  13        8.44        5.49      2.71 o
  -6   2  13        7.99        7.66      2.20 o
  -5   2  13        8.25        6.81      1.46 o
  -4   2  13       18.75       23.99      1.35 o
  -3   2  13      158.28      185.43      2.75 o
  -2   2  13       12.58       17.81      1.48 o
  -1   2  13      287.84      291.88      3.62 o
   0   2  13       84.66       75.43      2.08 o
   1   2  13        9.80        9.59      1.03 o
   2   2  13        7.30       12.51      1.23 o
   3   2  13      217.03      202.20      4.50 o
   4   2  13        2.81        3.53      0.95 o
   5   2  13       26.56       29.60      2.78 o
   6   2  13       19.19       19.65      2.89 o
   7   2  13        0.30        3.44      2.57 o
  -7   3  13        1.30        0.25      2.35 o
  -6   3  13      235.43      230.61      6.10 o
  -5   3  13       93.46       87.87      2.89 o
  -4   3  13       22.26       20.94      1.35 o
  -3   3  13        0.38        3.88      0.94 o
  -2   3  13        0.18        3.36      1.37 o
  -1   3  13      113.34      127.28      2.23 o
   0   3  13      784.81      840.27      7.63 o
   1   3  13     2841.82     2861.03     19.46 o
   2   3  13      273.54      290.64      3.90 o
   3   3  13      118.09      123.77      2.88 o
   4   3  13       40.77       43.17      1.93 o
   5   3  13      438.47      450.76     10.01 o
   6   3  13       79.03       82.27      5.30 o
   7   3  13        0.06        0.55      3.06 o
  -7   4  13       16.56       15.20      4.14 o
  -6   4  13       19.09       18.77      5.42 o
  -5   4  13        2.38        0.54      1.39 o
  -4   4  13       40.63       38.52      1.92 o
  -3   4  13       23.94       30.45      1.70 o
  -2   4  13       22.79       26.57      1.22 o
  -1   4  13        6.48        9.22      0.93 o
   0   4  13      513.52      523.90      5.74 o
   1   4  13       82.55       73.80      1.61 o
   2   4  13      538.67      537.11      5.49 o
   3   4  13        2.90        1.52      1.09 o
   4   4  13       85.30       94.54      2.83 o
   5   4  13       15.48       12.24      2.27 o
   6   4  13       42.01       55.36      6.32 o
   7   4  13        0.04       -2.12      3.14 o
  -6   5  13        3.41        1.35      3.79 o
  -5   5  13       13.69       10.00      2.08 o
  -4   5  13       26.83       27.15      2.21 o
  -3   5  13       24.62       23.37      1.99 o
  -2   5  13       55.81       49.53      1.72 o
  -1   5  13       19.97       18.04      1.11 o
   0   5  13       46.95       42.98      1.53 o
   1   5  13      372.63      384.76      5.17 o
   2   5  13       29.58       30.41      1.81 o
   3   5  13       88.90       82.35      3.03 o
   4   5  13        7.31        7.01      1.70 o
   5   5  13        0.53        3.38      1.82 o
   6   5  13       12.98        9.44      3.90 o
  -6   6  13       28.13       38.82      7.38 o
  -5   6  13        3.92        5.10      2.10 o
  -4   6  13       36.60       33.42      3.00 o
  -3   6  13       14.66       15.40      2.04 o
  -2   6  13      883.29      883.56      9.27 o
  -1   6  13      298.91      312.33      4.51 o
   0   6  13        9.32        8.96      1.19 o
   1   6  13        0.03        2.32      1.02 o
   2   6  13       49.61       48.87      2.97 o
   3   6  13        0.14       -1.52      1.97 o
   4   6  13        6.06        2.16      6.78 o
   5   6  13        5.00        8.10      2.62 o
   6   6  13        2.35        0.19      5.84 o
  -6   7  13        1.86        2.42      4.15 o
  -5   7  13        5.38        5.48      2.41 o
  -4   7  13        2.18        5.13      2.30 o
  -3   7  13       42.48       44.24      3.41 o
  -2   7  13        8.78       12.15      2.07 o
  -1   7  13       20.85       21.22      2.00 o
   0   7  13       10.58       14.56      1.72 o
   1   7  13       49.22       53.62      2.99 o
   2   7  13       15.71       11.90      2.89 o
   3   7  13        3.60        6.13      3.04 o
   4   7  13        0.64       -0.50      2.55 o
   5   7  13       30.44       26.21      4.27 o
  -5   8  13       30.31       41.11      5.42 o
  -4   8  13        0.08        2.75      2.38 o
  -3   8  13       20.18       23.78      4.38 o
  -2   8  13        2.54        0.99      2.16 o
  -1   8  13      169.23      167.36      4.98 o
   0   8  13        0.07        0.00      1.71 o
   1   8  13      119.86      113.94      4.14 o
   2   8  13       40.41       37.85      4.13 o
   3   8  13        2.86        4.38      2.75 o
   4   8  13       14.77       12.22      3.58 o
   5   8  13        2.53        5.67      3.54 o
  -4   9  13        0.04       -0.90      4.04 o
  -3   9  13       49.71       52.93      5.28 o
  -2   9  13        0.11       -2.46      2.46 o
  -1   9  13        9.29       10.80      2.49 o
   0   9  13        1.43        3.56      2.05 o
   1   9  13        4.18        2.85      2.12 o
   2   9  13        0.01       -1.85      3.58 o
   3   9  13       11.10        8.79      3.99 o
   4   9  13        0.02       -1.79      3.16 o
  -2  10  13        1.03        3.23      3.22 o
  -1  10  13       14.59       11.23      2.74 o
   0  10  13        5.36        5.60      2.50 o
   1  10  13        1.13        1.28      2.60 o
   2  10  13        1.88       -3.11      3.11 o
  -6   0  14       14.16       14.43      2.40 o
  -4   0  14        8.40        6.24      1.01 o
  -2   0  14      191.31      162.11      3.11 o
   0   0  14     2720.25     2899.36     40.77 o
   2   0  14      176.94      167.57      4.57 o
   4   0  14       30.24       28.43      2.17 o
   6   0  14        9.99        5.30      3.05 o
  -7   1  14        2.93        1.91      1.93 o
  -6   1  14       53.53       56.14      2.83 o
  -5   1  14      822.35      812.22      9.88 o
  -4   1  14       35.69       48.65      1.63 o
  -3   1  14      206.91      180.65      2.26 o
  -2   1  14      333.18      378.71      4.66 o
  -1   1  14     1355.62     1339.06     14.68 o
   0   1  14      804.96      756.78      8.65 o
   1   1  14     1377.32     1291.02     13.12 o
   2   1  14     2160.27     2111.20     14.59 o
   3   1  14      744.79      722.30      7.31 o
   4   1  14        4.03        2.97      0.91 o
   5   1  14       57.41       68.26      4.35 o
   6   1  14      201.61      195.29      6.17 o
   7   1  14       12.69        8.63      2.85 o
  -7   2  14        3.42        2.30      3.73 o
  -6   2  14        5.10        1.64      2.26 o
  -5   2  14        1.22        0.67      1.46 o
  -4   2  14      137.89      133.74      2.44 o
  -3   2  14       11.47        4.65      0.73 o
  -2   2  14     3058.68     3270.56     24.76 o
  -1   2  14      384.26      385.33      4.62 o
   0   2  14      245.04      234.72      3.10 o
   1   2  14       25.90       29.85      1.35 o
   2   2  14     2972.04     2993.93     20.97 o
   3   2  14        0.10        1.01      0.84 o
   4   2  14       46.95       48.45      1.86 o
   5   2  14       95.12       90.70      4.00 o
   6   2  14       35.26       33.96      3.36 o
   7   2  14        8.62       12.19      4.02 o
  -7   3  14        1.93       -0.09      2.50 o
  -6   3  14       70.07       72.74      4.50 o
  -5   3  14        2.69        1.67      1.28 o
  -4   3  14       83.49       80.89      2.17 o
  -3   3  14      303.37      315.39      4.38 o
  -2   3  14      422.25      417.45      4.55 o
  -1   3  14      496.18      539.74      5.24 o
   0   3  14     1376.08     1290.53     10.75 o
   1   3  14       41.57       51.95      1.42 o
   2   3  14      197.71      197.15      2.83 o
   3   3  14      303.27      266.41      4.37 o
   4   3  14       23.05       24.28      2.41 o
   5   3  14       33.97       42.62      3.64 o
   6   3  14        0.56        4.63      2.51 o
   7   3  14        0.82        0.58      3.04 o
  -7   4  14        0.90       -3.00      3.00 o
  -6   4  14       43.60       44.49      4.89 o
  -5   4  14        0.10        0.43      2.23 o
  -4   4  14       46.48       36.96      2.11 o
  -3   4  14       24.73       28.09      1.63 o
  -2   4  14       13.68       11.59      0.97 o
  -1   4  14      146.66      184.53      2.89 o
   0   4  14      194.96      165.23      2.93 o
   1   4  14        0.36        0.85      0.61 o
   2   4  14      204.22      219.57      3.23 o
   3   4  14        0.33       -0.53      1.06 o
   4   4  14       40.45       38.99      2.22 o
   5   4  14       47.57       46.37      4.95 o
   6   4  14        6.97        4.77      3.06 o
   7   4  14        2.38       -1.08      3.96 o
  -6   5  14        2.29        2.09      3.75 o
  -5   5  14       17.52       16.25      2.33 o
  -4   5  14       75.74       76.74      3.19 o
  -3   5  14      104.84      105.70      3.16 o
  -2   5  14       64.06       68.04      1.81 o
  -1   5  14        1.09        2.89      0.78 o
   0   5  14       51.95       52.15      1.79 o
   1   5  14       80.18       82.76      2.39 o
   2   5  14        9.37       10.09      1.35 o
   3   5  14      177.88      183.00      4.33 o
   4   5  14      153.94      161.66      4.22 o
   5   5  14       68.24       69.90      3.43 o
   6   5  14        0.41        1.39      4.36 o
  -6   6  14       16.84       17.23      5.78 o
  -5   6  14       15.67       11.71      2.45 o
  -4   6  14        3.85        5.60      2.05 o
  -3   6  14       27.09       21.59      2.29 o
  -2   6  14      784.36      795.40      9.32 o
  -1   6  14        1.03        1.95      1.05 o
   0   6  14       43.45       52.51      2.02 o
   1   6  14        4.90        5.40      1.10 o
   2   6  14        2.43        7.33      2.40 o
   3   6  14       17.01       23.40      2.51 o
   4   6  14       17.11       15.51      3.03 o
   5   6  14        0.83        1.05      2.34 o
   6   6  14        1.48        4.63      6.22 o
  -6   7  14        0.85        3.38      4.45 o
  -5   7  14        5.57       11.61      2.76 o
  -4   7  14        1.55        2.02      2.16 o
  -3   7  14        4.71        7.53      2.32 o
  -2   7  14        3.40        6.48      2.14 o
  -1   7  14        0.34        0.02      1.77 o
   0   7  14       10.59       15.97      2.01 o
   1   7  14        0.65        1.79      1.28 o
   2   7  14        5.42        5.88      2.49 o
   3   7  14       24.02       18.71      3.35 o
   4   7  14        0.81       -0.35      3.93 o
   5   7  14        1.49       -1.01      2.45 o
  -5   8  14        0.72        3.13      2.75 o
  -4   8  14       78.54       87.33      4.88 o
  -3   8  14       15.69       17.25      3.74 o
  -2   8  14        0.63       -2.20      2.20 o
  -1   8  14        0.11        2.12      1.94 o
   0   8  14        7.06        4.91      2.54 o
   1   8  14        4.09        5.26      1.95 o
   2   8  14        4.39       11.05      3.19 o
   3   8  14        0.61        0.23      2.72 o
   4   8  14       36.30       27.42      4.29 o
   5   8  14       32.83       42.88      5.00 o
  -4   9  14        1.42       -0.44      3.31 o
  -3   9  14        0.89        5.30      4.24 o
  -2   9  14        2.17        2.71      3.08 o
  -1   9  14       50.50       53.06      3.86 o
   0   9  14       38.35       32.89      3.12 o
   1   9  14        2.04        5.80      2.19 o
   2   9  14        0.17        2.88      3.22 o
   3   9  14        3.06        2.73      3.37 o
   4   9  14        5.64        4.68      4.77 o
  -2  10  14        2.76        7.91      3.79 o
  -1  10  14        2.48        2.23      2.74 o
   0  10  14        6.11        3.72      2.36 o
   1  10  14        0.49        2.02      2.67 o
   2  10  14        0.00       -2.99      2.99 o
  -7   0  15        1.96        6.53      3.26 o
  -5   0  15        7.88        5.48      1.87 o
  -3   0  15        2.83        1.63      0.89 o
  -1   0  15       16.54       17.56      1.16 o
   1   0  15     1112.24     1049.94     15.72 o
   3   0  15      464.00      447.96      8.92 o
   5   0  15      142.90      115.90      6.03 o
   7   0  15       11.91        7.48      3.84 o
  -7   1  15       11.41       13.66      2.76 o
  -6   1  15      138.49      142.11      3.95 o
  -5   1  15      215.10      225.26      4.15 o
  -4   1  15      325.08      306.16      3.56 o
  -3   1  15      106.88      126.31      1.91 o
  -2   1  15     2363.25     2508.31     16.92 o
  -1   1  15       27.79       40.42      3.10 o
   0   1  15      951.08      868.88      6.96 o
   1   1  15     3044.28     2829.68     26.30 o
   2   1  15      217.93      234.38      5.35 o
   3   1  15       37.50       36.23      1.61 o
   4   1  15      213.97      207.24      3.61 o
   5   1  15       29.54       30.07      2.93 o
   6   1  15        0.79        5.78      2.26 o
   7   1  15       10.68        7.53      2.84 o
  -7   2  15        2.00        1.00      3.24 o
  -6   2  15        9.39        2.95      2.22 o
  -5   2  15       19.81       22.68      2.13 o
  -4   2  15       25.03       21.90      1.35 o
  -3   2  15       27.65       29.39      1.13 o
  -2   2  15       89.09       90.68      2.23 o
  -1   2  15      353.27      402.31      4.48 o
   0   2  15       12.84       11.64      1.27 o
   1   2  15     1066.51     1144.20      8.76 o
   2   2  15      411.30      471.63      6.12 o
   3   2  15       15.17       20.33      1.40 o
   4   2  15      109.74       94.97      2.81 o
   5   2  15       29.40       37.97      3.04 o
   6   2  15       12.55       10.97      2.59 o
   7   2  15       12.92       17.37      3.53 o
  -7   3  15        3.31        2.16      2.68 o
  -6   3  15        0.03        0.81      2.18 o
  -5   3  15        0.10       -0.64      1.25 o
  -4   3  15       23.42       25.63      1.72 o
  -3   3  15      188.81      210.54      3.50 o
  -2   3  15      373.83      421.76      4.64 o
  -1   3  15       13.85       17.03      1.04 o
   0   3  15     1368.14     1401.91     11.60 o
   1   3  15       30.71       33.62      2.16 o
   2   3  15      105.26      127.20      2.13 o
   3   3  15      215.59      217.42      3.96 o
   4   3  15        8.14        9.45      1.35 o
   5   3  15        0.41        1.28      2.20 o
   6   3  15      125.31      114.68      9.49 o
   7   3  15        0.60       -1.30      3.18 o
  -7   4  15       10.56       19.12      4.56 o
  -6   4  15       86.56       92.08      6.47 o
  -5   4  15       19.62       23.93      2.21 o
  -4   4  15       74.93       73.13      2.70 o
  -3   4  15        0.56        0.41      0.98 o
  -2   4  15        6.59        5.72      0.91 o
  -1   4  15       16.40       18.95      1.16 o
   0   4  15       65.43       51.23      1.74 o
   1   4  15      126.49      127.54      2.24 o
   2   4  15      517.47      548.54      6.35 o
   3   4  15        0.99        4.06      1.23 o
   4   4  15       70.47       77.33      5.09 o
   5   4  15       39.85       39.50      2.47 o
   6   4  15       15.18        9.33      3.14 o
   7   4  15        2.22       -5.08      5.08 o
  -6   5  15       11.75        7.96      4.52 o
  -5   5  15       38.32       41.11      3.28 o
  -4   5  15        0.02       -0.63      1.33 o
  -3   5  15       39.21       36.34      2.34 o
  -2   5  15        8.74        9.25      1.01 o
  -1   5  15       43.55       48.29      1.58 o
   0   5  15        0.20        0.01      0.74 o
   1   5  15        2.55        1.69      0.97 o
   2   5  15       59.95       57.23      2.35 o
   3   5  15       15.90       20.57      2.26 o
   4   5  15       18.86       19.47      2.08 o
   5   5  15        5.50        6.59      2.21 o
   6   5  15        5.47        4.86      3.65 o
  -6   6  15       10.58       10.32      5.87 o
  -5   6  15        8.02       11.36      2.48 o
  -4   6  15       57.72       58.01      3.61 o
  -3   6  15       70.20       76.45      3.38 o
  -2   6  15      565.98      526.90      6.70 o
  -1   6  15       99.26       89.02      2.59 o
   0   6  15      105.66       96.88      2.58 o
   1   6  15        6.25        6.88      1.19 o
   2   6  15       15.72       10.36      1.70 o
   3   6  15        0.05        3.04      1.71 o
   4   6  15        5.81        4.05      2.65 o
   5   6  15        0.20        0.12      2.42 o
   6   6  15        0.71       -2.82      5.78 o
  -5   7  15        4.14        3.42      2.38 o
  -4   7  15        0.65        1.61      2.03 o
  -3   7  15       52.64       45.84      3.45 o
  -2   7  15      106.15      113.99      5.65 o
  -1   7  15       19.38       23.32      2.64 o
   0   7  15       27.87       19.81      2.12 o
   1   7  15       55.23       49.86      2.59 o
   2   7  15        0.36       -1.98      1.98 o
   3   7  15        4.03        4.20      2.56 o
   4   7  15       40.74       40.71      4.32 o
   5   7  15        0.05        2.13      3.08 o
  -5   8  15        3.72        3.84      2.79 o
  -4   8  15        6.22        8.41      2.81 o
  -3   8  15        2.60        6.28      3.21 o
  -2   8  15        0.03       -0.58      2.41 o
  -1   8  15       93.08       75.23      3.74 o
   0   8  15        0.34        0.35      1.77 o
   1   8  15        5.88        7.35      1.98 o
   2   8  15       21.85       14.29      3.42 o
   3   8  15        3.84        3.35      2.92 o
   4   8  15        0.07        1.13      3.96 o
  -4   9  15        2.01        2.10      3.55 o
  -3   9  15       10.88       14.03      4.02 o
  -2   9  15        1.77        4.45      3.06 o
  -1   9  15        2.23        3.28      2.07 o
   0   9  15        1.14       -0.35      2.02 o
   1   9  15       10.82        8.25      2.31 o
   2   9  15        0.61       -2.59      2.78 o
   3   9  15       15.51       13.82      3.91 o
  -2  10  15        6.75        4.14      3.74 o
  -1  10  15        0.10        1.02      2.38 o
   0  10  15       12.58       10.76      2.77 o
   1  10  15        9.33        6.35      2.95 o
   2  10  15        6.78        4.33      3.49 o
  -6   0  16       13.74       16.04      3.23 o
  -4   0  16      404.93      365.42      5.32 o
  -2   0  16       16.53       24.43      2.72 o
   0   0  16     2768.17     2835.42     35.50 o
   2   0  16     2305.22     2229.60     24.78 o
   4   0  16      105.81       94.87      3.50 o
   6   0  16        8.33        4.94      3.90 o
  -7   1  16       17.40       21.41      6.29 o
  -6   1  16       13.86       10.93      2.20 o
  -5   1  16      353.61      381.57      5.78 o
  -4   1  16       12.39       11.73      1.06 o
  -3   1  16       49.17       48.03      1.33 o
  -2   1  16      515.15      554.16      6.27 o
  -1   1  16      302.92      359.15      4.52 o
   0   1  16      196.89      198.21      2.57 o
   1   1  16      472.25      515.70      7.50 o
   2   1  16      344.14      337.45      3.96 o
   3   1  16        0.65        2.45      0.95 o
   4   1  16        2.63        6.29      1.13 o
   5   1  16        0.89        0.13      1.67 o
   6   1  16        4.36        4.15      2.22 o
   7   1  16        5.08        5.76      2.69 o
  -7   2  16        1.86       -1.33      2.65 o
  -6   2  16        9.21        7.98      3.34 o
  -5   2  16       12.11       10.11      2.14 o
  -4   2  16       15.31       16.80      1.28 o
  -3   2  16       57.68       69.04      1.59 o
  -2   2  16       99.65      125.48      2.54 o
  -1   2  16        3.59        2.05      0.64 o
   0   2  16      182.40      180.75      2.77 o
   1   2  16       57.80       56.61      1.27 o
   2   2  16     1094.16     1090.12      9.48 o
   3   2  16       36.16       40.62      1.77 o
   4   2  16        0.33       -0.91      0.91 o
   5   2  16      173.06      162.35      5.80 o
   6   2  16       13.01       16.38      2.78 o
   7   2  16        0.06        0.89      3.15 o
  -7   3  16        5.23        2.45      6.13 o
  -6   3  16       47.27       44.31      4.87 o
  -5   3  16       44.04       38.69      3.45 o
  -4   3  16        6.05        4.47      1.19 o
  -3   3  16       12.60       14.56      1.45 o
  -2   3  16      960.91      952.79      8.19 o
  -1   3  16      852.00      856.90      9.65 o
   0   3  16        9.69       13.98      1.10 o
   1   3  16        2.93        7.36      1.04 o
   2   3  16      452.35      468.76      4.66 o
   3   3  16        5.66        8.23      1.25 o
   4   3  16       36.06       38.97      2.05 o
   5   3  16      149.58      146.36      6.65 o
   6   3  16        1.06        1.93      2.23 o
   7   3  16        0.19       -1.48      3.26 o
  -7   4  16       24.84       31.93      7.75 o
  -6   4  16        8.07       13.38      3.55 o
  -5   4  16      196.22      162.78      4.37 o
  -4   4  16       31.59       32.76      2.10 o
  -3   4  16       43.98       48.53      2.21 o
  -2   4  16       32.30       29.75      2.28 o
  -1   4  16       17.48       25.72      1.30 o
   0   4  16       40.65       52.99      1.78 o
   1   4  16      234.98      235.88      3.56 o
   2   4  16       27.39       30.03      1.39 o
   3   4  16      507.36      484.68      6.65 o
   4   4  16      703.80      670.12      8.62 o
   5   4  16       84.91       98.21      3.99 o
   6   4  16       12.88        9.10      3.95 o
  -6   5  16       18.60       24.10      6.31 o
  -5   5  16       33.99       36.53      2.98 o
  -4   5  16        0.58        3.59      1.63 o
  -3   5  16      149.20      159.42      4.22 o
  -2   5  16      126.31      107.30      2.39 o
  -1   5  16       81.17       89.89      2.30 o
   0   5  16       59.34       65.03      1.98 o
   1   5  16        0.01        2.34      1.00 o
   2   5  16       37.93       27.07      2.10 o
   3   5  16       84.73       92.09      3.77 o
   4   5  16        1.82        4.15      1.63 o
   5   5  16        6.43        1.36      1.63 o
   6   5  16       14.22       12.14      4.10 o
  -6   6  16        1.07       -3.72      4.21 o
  -5   6  16        0.30        0.79      2.01 o
  -4   6  16       10.07        4.58      2.00 o
  -3   6  16       18.55       19.23      2.16 o
  -2   6  16       27.90       32.26      2.29 o
  -1   6  16       83.85       77.17      2.13 o
   0   6  16       21.35       23.55      1.59 o
   1   6  16       53.50       55.29      2.14 o
   2   6  16       30.28       27.61      2.87 o
   3   6  16       34.91       31.95      2.83 o
   4   6  16        1.58       -1.74      1.74 o
   5   6  16       13.59       17.88      3.04 o
   6   6  16        0.20       11.64      7.34 o
  -5   7  16        0.09        1.82      2.22 o
  -4   7  16        1.25        1.18      2.02 o
  -3   7  16       83.68       93.49      5.06 o
  -2   7  16       46.40       52.17      3.55 o
  -1   7  16      278.97      268.53      5.37 o
   0   7  16       57.89       67.46      3.23 o
   1   7  16       79.70       75.63      3.04 o
   2   7  16        5.60        5.31      2.57 o
   3   7  16        4.61        3.12      2.87 o
   4   7  16        5.46        8.54      3.17 o
   5   7  16       33.58       37.95      6.44 o
  -5   8  16        2.85        4.71      2.97 o
  -4   8  16        7.65       11.44      2.94 o
  -3   8  16       46.13       43.23      4.72 o
  -2   8  16        4.50        7.31      3.31 o
  -1   8  16        0.44        1.12      1.91 o
   0   8  16       33.68       34.52      3.53 o
   1   8  16        0.69       -2.03      2.03 o
   2   8  16        4.72        6.60      4.01 o
   3   8  16        0.18       -3.34      3.34 o
   4   8  16        2.66        0.28      3.04 o
  -4   9  16        5.09        4.66      3.70 o
  -3   9  16        0.89       -3.52      4.14 o
  -2   9  16        9.16        5.47      3.14 o
  -1   9  16       19.44       19.06      2.78 o
   0   9  16       10.83        6.40      2.66 o
   1   9  16        9.79       16.44      2.64 o
   2   9  16       10.15        8.66      3.41 o
   3   9  16        4.07        1.69      3.18 o
  -2  10  16       12.64       10.90      4.14 o
  -1  10  16       10.23        7.93      4.36 o
   0  10  16        6.95        3.39      2.55 o
   1  10  16        0.80       -0.61      2.62 o
   2  10  16        7.28        3.08      3.48 o
  -7   0  17        7.18       12.90      3.67 o
  -5   0  17      109.01      106.38      6.55 o
  -3   0  17      239.65      248.80      5.10 o
  -1   0  17        5.27        9.87      1.06 o
   1   0  17       60.06       39.02      2.37 o
   3   0  17        0.03        0.46      1.23 o
   5   0  17       76.69       75.36      8.21 o
   7   0  17        7.88        7.16      3.94 o
  -7   1  17        0.41        2.17      2.24 o
  -6   1  17       30.45       31.13      2.87 o
  -5   1  17      856.85      881.20      9.81 o
  -4   1  17      397.21      382.67      4.40 o
  -3   1  17       81.68      100.42      1.86 o
  -2   1  17        0.23        1.67      0.74 o
  -1   1  17      425.60      452.55      4.50 o
   0   1  17     1027.60     1021.11      8.10 o
   1   1  17        6.56       10.55      1.16 o
   2   1  17     1071.99     1122.00     10.09 o
   3   1  17     1078.30     1055.97      9.96 o
   4   1  17        7.37        7.18      1.19 o
   5   1  17       15.02       10.40      2.60 o
   6   1  17       78.51       81.20      4.55 o
   7   1  17       11.92       11.85      3.11 o
  -7   2  17       11.84       15.95      5.74 o
  -6   2  17       27.28       25.03      3.27 o
  -5   2  17       86.00       89.07      3.35 o
  -4   2  17       18.31       18.45      1.45 o
  -3   2  17      251.89      272.71      3.70 o
  -2   2  17      365.90      377.24      4.98 o
  -1   2  17      203.38      242.31      3.12 o
   0   2  17      225.91      218.43      2.84 o
   1   2  17      329.27      342.64      4.07 o
   2   2  17      752.03      752.09      7.19 o
   3   2  17      157.37      157.58      2.83 o
   4   2  17       56.91       51.49      2.00 o
   5   2  17       17.97       15.63      2.40 o
   6   2  17       20.41       16.51      2.84 o
   7   2  17       13.46       11.59      3.30 o
  -7   3  17       34.51       36.50      5.30 o
  -6   3  17        3.73        5.55      2.88 o
  -5   3  17      155.39      147.81      5.25 o
  -4   3  17       60.92       56.60      2.31 o
  -3   3  17       25.16       19.78      1.54 o
  -2   3  17      150.29      148.08      2.64 o
  -1   3  17       31.04       22.03      1.44 o
   0   3  17      367.15      391.92      4.70 o
   1   3  17       32.27       36.24      1.15 o
   2   3  17       22.07       18.89      1.19 o
   3   3  17       41.35       43.21      2.18 o
   4   3  17      101.58       99.25      2.84 o
   5   3  17       23.65       34.02      3.67 o
   6   3  17        7.55        6.20      2.82 o
   7   3  17        1.41        2.52      6.55 o
  -7   4  17        5.69        4.22      3.42 o
  -6   4  17        4.35        5.42      2.98 o
  -5   4  17       56.35       49.11      7.30 o
  -4   4  17      115.25      101.09      3.96 o
  -3   4  17      127.87      132.35      3.39 o
  -2   4  17       62.90       65.21      2.00 o
  -1   4  17      465.91      483.74      7.39 o
   0   4  17        1.45        1.22      0.90 o
   1   4  17      131.18      103.08      2.36 o
   2   4  17       71.50       69.66      1.94 o
   3   4  17        0.98        5.18      1.30 o
   4   4  17       11.78       13.54      2.03 o
   5   4  17      477.54      477.98      8.54 o
   6   4  17       14.16       24.90      5.87 o
  -6   5  17        5.22       11.41      4.92 o
  -5   5  17        5.04        1.97      2.40 o
  -4   5  17        8.40       11.32      1.90 o
  -3   5  17       63.68       64.04      3.45 o
  -2   5  17        1.88        1.83      0.93 o
  -1   5  17      199.61      231.46      3.64 o
   0   5  17      103.65       90.55      2.62 o
   1   5  17      259.10      283.08      5.91 o
   2   5  17       70.46       71.18      2.58 o
   3   5  17      182.16      200.10      7.37 o
   4   5  17      122.67      124.44      5.32 o
   5   5  17       14.98       23.06      2.28 o
   6   5  17       23.92       32.63      5.25 o
  -6   6  17        2.43        2.61      5.33 o
  -5   6  17       13.90       19.48      2.81 o
  -4   6  17        8.95       11.04      3.48 o
  -3   6  17        5.21        4.20      1.70 o
  -2   6  17       91.41      106.54      3.07 o
  -1   6  17      127.58      132.86      2.69 o
   0   6  17       15.73       14.72      1.46 o
   1   6  17      105.91      102.22      2.85 o
   2   6  17       19.27       20.59      2.33 o
   3   6  17       33.03       36.05      3.27 o
   4   6  17        3.26        3.47      2.12 o
   5   6  17       15.48       14.35      2.92 o
   6   6  17       17.97       25.94      8.55 o
  -5   7  17        2.39        5.79      2.59 o
  -4   7  17        0.43        1.92      2.21 o
  -3   7  17       19.81       16.49      2.68 o
  -2   7  17      349.98      359.67     12.17 o
  -1   7  17       67.65       67.24      3.01 o
   0   7  17       11.94        7.75      1.73 o
   1   7  17       14.61       12.02      1.68 o
   2   7  17      189.85      178.05      6.83 o
   3   7  17        6.51        7.53      2.88 o
   4   7  17        0.01       -1.55      2.55 o
   5   7  17        1.09        0.41      2.65 o
  -5   8  17        1.24       -0.12      3.33 o
  -4   8  17        1.43        1.74      2.34 o
  -3   8  17        0.00        1.14      4.10 o
  -2   8  17       61.11       67.63      5.21 o
  -1   8  17        3.62        3.58      2.01 o
   0   8  17        8.90       11.73      2.25 o
   1   8  17        0.01       -1.65      1.65 o
   2   8  17        0.02        1.42      3.70 o
   3   8  17       12.76       13.20      3.46 o
   4   8  17       18.15       15.58      3.96 o
  -4   9  17        6.06        8.30      3.73 o
  -3   9  17        3.90        2.74      4.07 o
  -2   9  17        0.18       -0.26      2.91 o
  -1   9  17        3.34        6.23      2.36 o
   0   9  17        3.11        4.31      2.26 o
   1   9  17        2.75        3.25      2.57 o
   2   9  17        1.45        0.23      2.88 o
   3   9  17        0.10        6.93      3.49 o
  -2  10  17        7.98       15.31      4.32 o
  -1  10  17        5.89        9.40      2.72 o
   0  10  17        0.12       -0.13      2.67 o
   1  10  17        1.41        0.41      2.83 o
  -6   0  18      251.78      248.12      8.97 o
  -4   0  18       50.26       57.69      2.43 o
  -2   0  18      708.59      641.77      9.24 o
   0   0  18        6.11       17.31      1.48 o
   2   0  18     1629.33     1727.84     20.13 o
   4   0  18      390.03      371.49      7.34 o
   6   0  18      240.30      243.17     16.62 o
  -7   1  18        8.45       13.18      2.99 o
  -6   1  18        0.09        0.18      1.70 o
  -5   1  18       29.62       38.33      2.10 o
  -4   1  18       51.47       51.11      1.84 o
  -3   1  18      408.45      417.60      4.40 o
  -2   1  18       10.54       18.41      1.23 o
  -1   1  18     1225.86     1231.03      9.61 o
   0   1  18     1980.08     1955.31     14.09 o
   1   1  18     1241.54     1309.88     11.82 o
   2   1  18     2219.40     2253.30     18.13 o
   3   1  18      263.49      254.58      3.98 o
   4   1  18        0.20        0.16      1.05 o
   5   1  18        7.69        9.58      2.34 o
   6   1  18        1.39        0.79      1.85 o
   7   1  18        0.93        0.94      2.72 o
  -7   2  18        6.72       -0.82      9.83 o
  -6   2  18       19.23       17.03      2.92 o
  -5   2  18      104.33       86.66      3.35 o
  -4   2  18        3.26        2.26      1.02 o
  -3   2  18      249.16      241.98      3.50 o
  -2   2  18     2359.78     2429.55     15.51 o
  -1   2  18      131.55      133.62      2.29 o
   0   2  18     2381.53     2402.42     17.71 o
   1   2  18      348.84      379.21      4.92 o
   2   2  18      314.79      293.78      3.54 o
   3   2  18       66.69       68.12      2.00 o
   4   2  18        4.23        2.98      1.08 o
   5   2  18       20.07       20.08      3.01 o
   6   2  18        0.33       -1.44      2.09 o
   7   2  18        0.06        4.35      4.46 o
  -7   3  18       12.48       14.68      3.98 o
  -6   3  18       26.73       28.33      4.37 o
  -5   3  18        3.29        2.77      1.32 o
  -4   3  18       28.54       24.46      1.68 o
  -3   3  18        5.48        8.71      1.25 o
  -2   3  18      115.49      113.13      2.33 o
  -1   3  18       25.63       25.33      1.33 o
   0   3  18      508.27      465.41      5.32 o
   1   3  18      221.10      220.99      3.03 o
   2   3  18      184.33      190.21      3.13 o
   3   3  18       61.13       61.56      2.61 o
   4   3  18      180.82      192.28      3.89 o
   5   3  18       31.48       30.49      2.76 o
   6   3  18        0.36        5.56      2.79 o
   7   3  18        1.67        1.51      6.78 o
  -7   4  18        0.62       -0.63      3.23 o
  -6   4  18        7.81        8.89      3.35 o
  -5   4  18       80.05       70.18      3.54 o
  -4   4  18       10.14        6.56      1.56 o
  -3   4  18        0.01        0.95      1.10 o
  -2   4  18       85.64       96.28      2.33 o
  -1   4  18      154.23      167.01      3.16 o
   0   4  18      120.74      130.12      3.64 o
   1   4  18       92.37       88.89      2.24 o
   2   4  18       44.83       42.91      1.72 o
   3   4  18        5.23       10.58      1.53 o
   4   4  18       34.23       38.20      2.35 o
   5   4  18       42.68       57.50      3.37 o
   6   4  18      104.10      115.59     10.68 o
  -6   5  18       29.60       19.25      3.97 o
  -5   5  18        7.82        1.70      2.39 o
  -4   5  18      109.01       96.26      3.55 o
  -3   5  18        1.62        0.48      1.41 o
  -2   5  18      120.60      110.62      3.33 o
  -1   5  18       67.72       71.51      2.39 o
   0   5  18        0.01        1.74      0.95 o
   1   5  18        9.44       11.63      1.19 o
   2   5  18       37.92       45.56      2.38 o
   3   5  18       10.83       10.16      2.07 o
   4   5  18        0.06        2.90      1.69 o
   5   5  18      120.43      127.98      3.99 o
   6   5  18       13.07       19.37      4.90 o
  -6   6  18        7.52        6.81      3.53 o
  -5   6  18       25.53       29.08      3.09 o
  -4   6  18        7.60        3.70      2.07 o
  -3   6  18        0.32       -1.43      1.43 o
  -2   6  18      351.89      353.72      4.95 o
  -1   6  18       10.78       16.24      1.68 o
   0   6  18       67.96       91.29      2.41 o
   1   6  18        1.65        1.94      1.12 o
   2   6  18        9.97       -1.87      1.87 o
   3   6  18       13.77       12.71      2.27 o
   4   6  18        0.59       -0.41      1.98 o
   5   6  18        1.67       -0.70      2.36 o
  -5   7  18        5.39        5.12      2.50 o
  -4   7  18        4.52        5.23      2.36 o
  -3   7  18        0.52       -0.83      1.88 o
  -2   7  18       30.28       32.22      3.18 o
  -1   7  18       22.32       30.22      3.73 o
   0   7  18        0.92       -0.28      1.50 o
   1   7  18       51.10       52.06      3.46 o
   2   7  18        0.05        2.74      2.03 o
   3   7  18       14.50       11.47      3.13 o
   4   7  18       14.37       17.37      3.66 o
   5   7  18       12.44       13.19      3.19 o
  -5   8  18       11.77       12.04      3.92 o
  -4   8  18        0.16       -1.96      2.35 o
  -3   8  18        3.39        7.28      3.44 o
  -2   8  18        1.40        1.65      2.73 o
  -1   8  18        1.52       -0.94      1.83 o
   0   8  18        0.23        0.96      1.79 o
   1   8  18        0.45        1.65      1.87 o
   2   8  18        7.61       10.10      3.30 o
   3   8  18       23.45       25.43      4.20 o
   4   8  18        0.01       -2.79      3.00 o
  -3   9  18        3.96        5.68      4.13 o
  -2   9  18        4.99        4.10      3.11 o
  -1   9  18       27.87       32.45      4.35 o
   0   9  18        0.36        3.29      2.19 o
   1   9  18       11.29       12.11      3.11 o
   2   9  18        0.41        4.19      4.81 o
   3   9  18        0.21       -1.59      3.17 o
  -2  10  18       11.28       14.96      4.53 o
  -1  10  18       12.25       12.66      3.42 o
   0  10  18        0.30        2.01      2.39 o
   1  10  18        0.01       -1.12      2.70 o
  -7   0  19        6.74       11.23      3.82 o
  -5   0  19      685.50      660.18     11.67 o
  -3   0  19      102.34       97.94      3.23 o
  -1   0  19     3599.80     3654.04     32.79 o
   1   0  19     1288.44     1250.77     13.11 o
   3   0  19      251.63      250.50      7.09 o
   5   0  19       81.22       93.02      6.01 o
   7   0  19       18.72       18.12      7.05 o
  -7   1  19        2.22        1.98      3.61 o
  -6   1  19        0.11       -1.84      1.84 o
  -5   1  19       18.93       20.72      1.77 o
  -4   1  19       40.00       41.84      1.74 o
  -3   1  19      195.67      213.04      3.03 o
  -2   1  19       95.88      107.25      2.09 o
  -1   1  19       29.51       19.40      1.48 o
   0   1  19        7.79       13.61      3.00 o
   1   1  19     1869.06     1949.78     16.63 o
   2   1  19      162.36      206.35      4.48 o
   3   1  19       16.11       21.95      1.51 o
   4   1  19       20.75       23.05      2.45 o
   5   1  19        0.22        0.59      1.68 o
   6   1  19        5.24        4.42      2.22 o
   7   1  19       15.99       16.06      4.92 o
  -7   2  19        0.07       -0.25      3.15 o
  -6   2  19       67.50       71.93      5.62 o
  -5   2  19        7.16        7.28      1.48 o
  -4   2  19        4.74        5.05      1.17 o
  -3   2  19        0.61        2.04      0.81 o
  -2   2  19      607.86      623.42      5.68 o
  -1   2  19     1089.45     1162.97      9.37 o
   0   2  19      610.18      611.57      5.69 o
   1   2  19      762.47      738.57      7.86 o
   2   2  19     1115.11     1140.84      9.35 o
   3   2  19        0.23        0.70      0.89 o
   4   2  19       45.02       40.31      2.03 o
   5   2  19        0.73        0.99      1.74 o
   6   2  19        5.12        4.35      3.29 o
   7   2  19        2.46        8.96      4.71 o
  -7   3  19        2.02        1.88      3.54 o
  -6   3  19        2.78        6.03      3.00 o
  -5   3  19       97.19       86.22      3.06 o
  -4   3  19        0.27       -1.01      1.01 o
  -3   3  19       44.14       46.66      2.13 o
  -2   3  19       46.09       43.09      1.61 o
  -1   3  19      306.26      286.59      4.69 o
   0   3  19      112.62      102.69      2.09 o
   1   3  19      380.79      356.39      4.56 o
   2   3  19        3.82        2.09      0.85 o
   3   3  19        2.83        8.61      1.73 o
   4   3  19       43.02       40.38      3.74 o
   5   3  19       25.78       25.83      3.25 o
   6   3  19        0.74        6.15      2.85 o
   7   3  19       19.33       23.91      8.97 o
  -7   4  19       34.31       48.81      6.55 o
  -6   4  19        0.23        0.72      2.75 o
  -5   4  19        5.73        3.04      1.55 o
  -4   4  19      225.63      181.04      5.81 o
  -3   4  19      159.49      166.82      4.09 o
  -2   4  19       19.30       20.10      1.36 o
  -1   4  19      119.17      121.97      3.15 o
   0   4  19       26.93       39.29      1.71 o
   1   4  19        4.70        4.57      0.98 o
   2   4  19        4.22        5.63      1.27 o
   3   4  19      939.12      864.52      9.98 o
   4   4  19      143.91      150.59      4.22 o
   5   4  19       31.75       31.75      2.82 o
   6   4  19        4.92       15.17      3.24 o
  -6   5  19        0.29        1.08      2.69 o
  -5   5  19      107.58       88.41      4.27 o
  -4   5  19        0.01        4.86      1.86 o
  -3   5  19       15.29       12.60      1.87 o
  -2   5  19      210.12      214.51      3.72 o
  -1   5  19      626.14      588.13      6.99 o
   0   5  19       20.05       22.42      1.55 o
   1   5  19       72.41       63.41      2.08 o
   2   5  19        2.78        0.51      1.25 o
   3   5  19       72.20       60.64      4.04 o
   4   5  19        6.88       10.77      2.07 o
   5   5  19       17.41       20.18      2.30 o
   6   5  19      144.94      161.89      9.15 o
  -6   6  19        2.89        6.85      3.63 o
  -5   6  19        4.03        5.50      2.33 o
  -4   6  19        0.94        0.81      1.97 o
  -3   6  19        2.07        0.24      1.78 o
  -2   6  19        3.76        3.72      1.26 o
  -1   6  19      397.35      389.74      5.30 o
   0   6  19      353.40      382.71      5.30 o
   1   6  19        5.74        6.39      1.43 o
   2   6  19        6.81        7.08      2.34 o
   3   6  19        8.61        4.62      1.79 o
   4   6  19       20.70       28.26      3.02 o
   5   6  19        0.99        2.62      2.64 o
  -5   7  19        7.46        9.15      2.82 o
  -4   7  19        2.00        2.82      2.25 o
  -3   7  19       20.44       28.83      3.14 o
  -2   7  19      130.45      142.08      5.32 o
  -1   7  19      245.98      244.78      5.77 o
   0   7  19      149.98      136.74      3.87 o
   1   7  19       12.14       10.76      1.83 o
   2   7  19       28.12       25.48      2.95 o
   3   7  19        8.44        5.14      3.12 o
   4   7  19       21.77       14.60      3.58 o
   5   7  19        0.37       -0.18      4.05 o
  -4   8  19        4.63        0.76      2.45 o
  -3   8  19        1.61        5.33      5.70 o
  -2   8  19       30.82       23.63      3.98 o
  -1   8  19        1.88        0.07      1.88 o
   0   8  19        9.70        7.06      2.46 o
   1   8  19       25.27       22.55      2.68 o
   2   8  19        0.76        0.25      2.67 o
   3   8  19       11.28        6.62      3.52 o
   4   8  19        0.70       -2.54      3.10 o
  -3   9  19        0.54       -2.80      4.09 o
  -2   9  19        4.54        4.02      3.05 o
  -1   9  19        5.23        6.85      2.51 o
   0   9  19       19.46       23.31      4.52 o
   1   9  19       16.96       16.18      3.30 o
   2   9  19       44.21       37.30      4.86 o
   3   9  19        0.17       -2.55      3.12 o
  -1  10  19        0.50        0.54      2.74 o
   0  10  19        0.32        4.14      2.61 o
   1  10  19        3.39        1.48      2.85 o
  -6   0  20        9.10       10.75      3.32 o
  -4   0  20     1272.83     1182.54     13.72 o
  -2   0  20       68.20       59.47      2.17 o
   0   0  20      120.92      157.99      3.83 o
   2   0  20     1712.45     1673.54     37.79 o
   4   0  20        2.35        0.05      1.41 o
   6   0  20       33.57       40.23      5.17 o
  -7   1  20        3.10        5.52      3.68 o
  -6   1  20        2.42        7.34      2.33 o
  -5   1  20      269.66      269.97      4.22 o
  -4   1  20      149.97      145.97      3.02 o
  -3   1  20        6.23        8.74      0.99 o
  -2   1  20       34.04       33.39      1.37 o
  -1   1  20      331.65      353.37      4.19 o
   0   1  20       18.44       17.64      1.17 o
   1   1  20      341.53      387.63      6.65 o
   2   1  20       60.16       65.96      1.73 o
   3   1  20       34.28       35.14      1.82 o
   4   1  20      262.43      249.97      4.32 o
   5   1  20       72.63       77.04      9.21 o
   6   1  20        4.33        4.85      2.38 o
   7   1  20        1.18       -1.82      3.91 o
  -7   2  20       19.88       29.72      4.94 o
  -6   2  20        2.57        4.81      2.87 o
  -5   2  20      148.23      140.03      3.60 o
  -4   2  20        0.86        3.44      1.16 o
  -3   2  20       72.69       77.04      2.06 o
  -2   2  20      134.02      167.30      2.92 o
  -1   2  20      150.07      172.83      2.73 o
   0   2  20      556.18      525.77      5.61 o
   1   2  20      990.93      983.89      9.80 o
   2   2  20       43.74       43.35      2.17 o
   3   2  20       48.12       46.83      1.82 o
   4   2  20       38.09       40.17      2.09 o
   5   2  20        9.00        8.86      2.24 o
   6   2  20       97.56      110.60      5.31 o
   7   2  20        0.18        5.57      5.64 o
  -7   3  20       23.25       26.60      4.74 o
  -6   3  20        1.01       -0.06      4.98 o
  -5   3  20       47.72       48.79      2.53 o
  -4   3  20        8.38        7.85      1.36 o
  -3   3  20      159.55      148.91      3.17 o
  -2   3  20        5.56        3.69      0.85 o
  -1   3  20        0.32       -0.20      0.61 o
   0   3  20      180.11      179.73      2.82 o
   1   3  20       25.21       26.05      1.31 o
   2   3  20       36.41       48.18      1.78 o
   3   3  20      796.19      752.01      8.96 o
   4   3  20      123.81      122.66      3.26 o
   5   3  20        5.73        4.54      1.85 o
   6   3  20        6.29        9.62      3.13 o
  -7   4  20        6.00       -3.86      4.98 o
  -6   4  20       14.15       11.15      5.39 o
  -5   4  20       42.97       28.21      2.39 o
  -4   4  20       30.89       24.15      2.19 o
  -3   4  20       18.22       13.66      1.62 o
  -2   4  20        0.12        1.41      0.89 o
  -1   4  20       39.43       30.98      1.65 o
   0   4  20       17.86       17.51      2.38 o
   1   4  20       31.11       28.71      2.03 o
   2   4  20       56.02       50.47      2.42 o
   3   4  20       16.94       31.33      2.25 o
   4   4  20       64.85       66.78      2.91 o
   5   4  20       42.26       51.66      3.97 o
   6   4  20       21.88       28.33      3.90 o
  -6   5  20        7.36        2.09      3.13 o
  -5   5  20        0.72        1.35      2.05 o
  -4   5  20       13.61       26.09      2.72 o
  -3   5  20      234.80      227.84      5.24 o
  -2   5  20       14.32       11.14      1.45 o
  -1   5  20       53.06       51.16      2.21 o
   0   5  20       12.79       13.63      2.14 o
   1   5  20       33.10       25.58      2.08 o
   2   5  20       54.36       49.60      2.98 o
   3   5  20      125.08      109.78      5.28 o
   4   5  20        0.02        0.54      1.78 o
   5   5  20       13.44       17.72      2.64 o
   6   5  20        0.63        4.57      4.32 o
  -6   6  20        0.29       -1.25      3.27 o
  -5   6  20        6.33        6.42      2.85 o
  -4   6  20        0.02       -1.74      1.74 o
  -3   6  20       22.90       23.83      3.08 o
  -2   6  20        4.75        5.12      1.33 o
  -1   6  20       74.81       85.53      2.62 o
   0   6  20        2.37        5.10      1.25 o
   1   6  20       27.25       37.34      2.29 o
   2   6  20        9.62        7.75      2.51 o
   3   6  20       29.71       28.74      2.90 o
   4   6  20       87.26       79.52      4.38 o
   5   6  20        0.04        0.12      2.10 o
  -5   7  20        2.80        3.00      2.50 o
  -4   7  20        9.57        7.59      2.44 o
  -3   7  20       27.53       33.95      3.31 o
  -2   7  20        0.06        3.68      2.17 o
  -1   7  20        4.63       10.29      1.83 o
   0   7  20       73.37       85.80      3.94 o
   1   7  20        0.49        1.72      1.51 o
   2   7  20       57.52       51.55      3.64 o
   3   7  20        0.71       -2.16      2.16 o
   4   7  20        2.87        2.82      2.94 o
   5   7  20        0.63        2.31      2.86 o
  -4   8  20       14.94       25.61      3.53 o
  -3   8  20       21.83       25.46      5.48 o
  -2   8  20        0.29        0.56      2.72 o
  -1   8  20        0.11        0.26      2.01 o
   0   8  20        0.01       -0.72      2.79 o
   1   8  20       22.89       26.03      2.86 o
   2   8  20       36.53       29.90      4.19 o
   3   8  20        6.91        5.79      4.68 o
   4   8  20        1.15        0.45      3.15 o
  -3   9  20        0.24       -0.24      4.62 o
  -2   9  20        8.54       11.93      3.83 o
  -1   9  20        0.63        1.86      2.23 o
   0   9  20        4.45        4.58      2.41 o
   1   9  20        0.69        0.90      2.60 o
   2   9  20        5.71        6.25      3.27 o
   3   9  20       10.70        4.98      3.65 o
  -1  10  20        0.43        0.41      2.86 o
   0  10  20       20.92       18.96      3.20 o
   1  10  20        2.11        1.02      2.88 o
  -7   0  21        3.50        9.28      3.63 o
  -5   0  21      225.93      229.34      5.86 o
  -3   0  21        0.56        0.26      1.12 o
  -1   0  21      907.41      995.06     13.53 o
   1   0  21     1779.14     1816.64     18.17 o
   3   0  21     3256.12     3109.20     34.76 o
   5   0  21        1.79        4.65      2.69 o
   7   0  21       19.75       25.97      7.99 o
  -7   1  21        4.95       13.19      4.91 o
  -6   1  21       21.42       27.11      3.27 o
  -5   1  21       25.57       24.40      1.69 o
  -4   1  21      338.43      348.50      4.71 o
  -3   1  21        3.03        1.71      0.76 o
  -2   1  21      132.91      129.86      2.40 o
  -1   1  21      167.33      172.39      2.68 o
   0   1  21      694.61      700.16      7.05 o
   1   1  21        5.80       15.95      1.69 o
   2   1  21      334.52      342.34      3.90 o
   3   1  21       28.43       24.09      1.62 o
   4   1  21       56.60       57.64      2.33 o
   5   1  21        1.98        2.91      1.94 o
   6   1  21       28.90       18.91      3.06 o
   7   1  21        0.05       -3.52      3.52 o
  -7   2  21        1.50        4.58      3.38 o
  -6   2  21        0.23       -2.25      2.25 o
  -5   2  21        9.44        9.34      1.60 o
  -4   2  21      145.69      145.49      3.26 o
  -3   2  21      356.68      313.39      4.27 o
  -2   2  21       21.98       27.18      1.25 o
  -1   2  21        5.89        6.82      0.91 o
   0   2  21      108.98      134.15      3.91 o
   1   2  21      519.70      527.60      6.39 o
   2   2  21      545.12      524.64      5.46 o
   3   2  21      318.49      310.00      4.34 o
   4   2  21       26.37       30.50      1.96 o
   5   2  21       16.76       19.82      2.66 o
   6   2  21       35.99       45.99      3.94 o
   7   2  21        2.00       -0.88      4.21 o
  -7   3  21       19.79       25.05      6.47 o
  -6   3  21       12.83       11.48      6.20 o
  -5   3  21       59.45       52.06      2.62 o
  -4   3  21       36.56       34.09      1.97 o
  -3   3  21       13.61       11.46      1.32 o
  -2   3  21       97.86       90.71      2.18 o
  -1   3  21      210.57      212.36      3.23 o
   0   3  21        1.51        1.85      0.76 o
   1   3  21      260.31      257.73      3.48 o
   2   3  21      205.55      219.48      3.56 o
   3   3  21      267.51      285.68      5.04 o
   4   3  21      486.90      446.28      6.79 o
   5   3  21       13.66       10.75      2.17 o
   6   3  21        5.21        4.36      3.51 o
  -6   4  21        0.75        2.22      2.73 o
  -5   4  21        8.34        6.62      1.77 o
  -4   4  21      144.62      115.01      3.48 o
  -3   4  21      116.27      111.76      3.28 o
  -2   4  21        2.33        2.36      0.94 o
  -1   4  21       19.97       21.96      1.62 o
   0   4  21        3.86        2.79      0.99 o
   1   4  21       35.86       39.22      1.78 o
   2   4  21       17.13       14.20      2.95 o
   3   4  21      105.60       99.00      3.42 o
   4   4  21       67.52       64.03      4.36 o
   5   4  21        1.83        1.63      1.73 o
   6   4  21        0.21        4.22      2.89 o
  -6   5  21        0.19        1.77      3.16 o
  -5   5  21        7.85        8.95      2.50 o
  -4   5  21       38.04       36.05      3.00 o
  -3   5  21       29.06       35.13      3.27 o
  -2   5  21      159.29      166.84      3.55 o
  -1   5  21      484.36      489.30      6.39 o
   0   5  21        5.52        6.51      1.21 o
   1   5  21       19.11       19.75      1.79 o
   2   5  21        0.12        0.21      1.44 o
   3   5  21       56.09       61.94      4.26 o
   4   5  21        0.30        1.28      1.77 o
   5   5  21        1.10        2.24      2.38 o
   6   5  21        0.58        5.75      4.43 o
  -6   6  21        9.10        8.54      3.69 o
  -5   6  21        4.78        1.67      2.26 o
  -4   6  21       19.85       25.91      3.01 o
  -3   6  21        3.46        3.16      1.95 o
  -2   6  21      444.21      417.61      6.71 o
  -1   6  21       88.29       93.76      2.75 o
   0   6  21       88.76       71.50      3.00 o
   1   6  21       46.48       44.37      3.29 o
   2   6  21       47.75       43.18      3.98 o
   3   6  21        9.12       11.04      2.33 o
   4   6  21        0.70        1.32      2.08 o
   5   6  21       26.59       30.18      5.01 o
  -5   7  21        0.30        1.15      2.55 o
  -4   7  21        1.32        2.42      2.30 o
  -3   7  21       22.58       27.43      3.48 o
  -2   7  21      137.13      145.06      5.62 o
  -1   7  21      138.02      130.40      3.60 o
   0   7  21       94.39       83.26      3.32 o
   1   7  21        0.20        0.81      1.46 o
   2   7  21      106.49      103.88      4.62 o
   3   7  21        0.02       -1.91      1.91 o
   4   7  21        2.92        1.79      3.08 o
   5   7  21       12.91       18.01      4.56 o
  -4   8  21        2.07        2.11      2.55 o
  -3   8  21        0.00       -1.19      2.89 o
  -2   8  21        1.88       -0.43      2.69 o
  -1   8  21        0.07       -1.27      1.86 o
   0   8  21        2.44        3.25      2.85 o
   1   8  21        0.08       -0.85      1.98 o
   2   8  21        0.42        4.83      3.07 o
   3   8  21        2.74        0.85      3.10 o
   4   8  21        1.40        1.26      3.17 o
  -3   9  21        0.13        2.38      3.05 o
  -2   9  21        4.52        3.89      3.31 o
  -1   9  21        0.96       -0.93      2.13 o
   0   9  21        0.21        0.38      2.10 o
   1   9  21       19.37       14.67      3.28 o
   2   9  21        0.55        2.13      3.14 o
   3   9  21        6.42        6.54      3.63 o
  -1  10  21       10.58       15.76      6.00 o
   0  10  21        0.67        3.05      2.62 o
  -6   0  22      119.51      131.16      9.36 o
  -4   0  22      893.53      890.88     11.47 o
  -2   0  22      343.72      338.49      5.42 o
   0   0  22      989.66     1012.34     13.14 o
   2   0  22        3.29        1.09      1.30 o
   4   0  22      106.31       87.28      5.83 o
   6   0  22       37.80       41.23      6.41 o
  -7   1  22        4.82        2.45      2.68 o
  -6   1  22       10.54       10.34      2.58 o
  -5   1  22      150.42      144.82      3.19 o
  -4   1  22      362.44      358.07      5.19 o
  -3   1  22      291.16      275.99      4.21 o
  -2   1  22        4.75        6.49      0.91 o
  -1   1  22       89.50      105.03      2.17 o
   0   1  22     1768.79     1833.62     15.02 o
   1   1  22      235.14      221.72      3.74 o
   2   1  22      940.06      920.47      7.66 o
   3   1  22       52.82       53.66      2.36 o
   4   1  22       85.09       79.84      2.65 o
   5   1  22       38.85       35.59      3.18 o
   6   1  22       21.98       27.83      4.54 o
   7   1  22       10.63        4.26      4.22 o
  -7   2  22       24.89       34.03      5.24 o
  -6   2  22        4.05        4.03      2.84 o
  -5   2  22        0.04        0.62      1.33 o
  -4   2  22       19.19       32.82      2.78 o
  -3   2  22       23.25       24.92      1.64 o
  -2   2  22      117.08      110.75      2.18 o
  -1   2  22      899.00      920.59      8.62 o
   0   2  22     1035.22     1001.64      9.12 o
   1   2  22      282.58      319.95      4.77 o
   2   2  22        4.55        7.25      0.96 o
   3   2  22       82.96       89.00      2.41 o
   4   2  22      315.88      307.66      5.09 o
   5   2  22       20.94       28.62      3.01 o
   6   2  22       13.12       20.51      3.65 o
   7   2  22        1.39        5.15      4.49 o
  -7   3  22        4.46        3.80      3.99 o
  -6   3  22        0.38        0.32      2.55 o
  -5   3  22        5.62        8.59      1.86 o
  -4   3  22        5.75        0.63      1.14 o
  -3   3  22       62.76       65.57      2.30 o
  -2   3  22      132.04      127.57      2.62 o
  -1   3  22       47.98       43.57      1.82 o
   0   3  22       86.17       82.64      2.00 o
   1   3  22      710.41      682.98      6.54 o
   2   3  22       54.03       54.94      1.92 o
   3   3  22      458.03      479.30      6.88 o
   4   3  22       55.84       59.81      4.13 o
   5   3  22        1.57       -1.36      1.83 o
   6   3  22        3.79       11.44      3.09 o
  -6   4  22        0.88       -0.90      3.11 o
  -5   4  22        1.31        0.62      1.57 o
  -4   4  22        8.27        8.86      1.65 o
  -3   4  22       17.49       17.99      1.93 o
  -2   4  22      116.90      105.40      2.74 o
  -1   4  22      214.85      191.07      3.57 o
   0   4  22      115.26      107.46      2.68 o
   1   4  22      269.38      275.72      4.26 o
   2   4  22        1.53        0.89      1.14 o
   3   4  22       38.66       46.30      2.60 o
   4   4  22        0.83        1.00      1.81 o
   5   4  22        2.94        1.82      1.77 o
   6   4  22        1.43        1.17      2.93 o
  -6   5  22        2.65        1.61      3.05 o
  -5   5  22       16.02       22.90      2.51 o
  -4   5  22        2.97        4.78      2.07 o
  -3   5  22        6.82        1.71      1.53 o
  -2   5  22        1.67        2.79      1.33 o
  -1   5  22      833.52      832.76      9.06 o
   0   5  22      156.90      182.22      3.70 o
   1   5  22        3.29        0.28      1.18 o
   2   5  22        9.58        9.72      2.51 o
   3   5  22        3.20        4.76      1.98 o
   4   5  22       29.94       30.21      2.80 o
   5   5  22       21.45       30.07      3.76 o
   6   5  22        0.22        1.14      4.25 o
  -6   6  22        0.76        4.48      3.60 o
  -5   6  22        0.08       -0.09      2.07 o
  -4   6  22        4.22        2.03      2.06 o
  -3   6  22       15.59       12.48      2.41 o
  -2   6  22       63.15       64.90      3.43 o
  -1   6  22      357.79      306.04      5.18 o
   0   6  22      117.30      111.18      3.35 o
   1   6  22       10.00        7.50      1.56 o
   2   6  22        4.60        3.59      2.32 o
   3   6  22        0.02       -0.70      1.77 o
   4   6  22       26.64       21.47      2.57 o
   5   6  22        0.83        2.21      2.23 o
  -5   7  22        0.07       -0.18      2.39 o
  -4   7  22       11.18       13.31      2.90 o
  -3   7  22        3.27        3.23      2.19 o
  -2   7  22        4.17        4.29      2.26 o
  -1   7  22       61.72       69.93      2.90 o
   0   7  22       18.75       19.05      2.44 o
   1   7  22        0.03       -0.22      1.49 o
   2   7  22       46.85       42.13      3.52 o
   3   7  22        0.69        1.85      2.25 o
   4   7  22       21.30       20.89      3.23 o
   5   7  22        6.09        9.79      3.70 o
  -4   8  22        4.10        5.70      2.82 o
  -3   8  22        4.01        5.28      3.04 o
  -2   8  22        4.60        6.61      3.05 o
  -1   8  22        9.16        5.81      2.20 o
   0   8  22        9.95        6.40      2.22 o
   1   8  22        1.52        2.05      2.05 o
   2   8  22        4.30        6.89      3.07 o
   3   8  22        3.08        3.45      3.45 o
   4   8  22       17.38       18.72      9.74 o
  -3   9  22        1.68        2.28      3.51 o
  -2   9  22        1.68        3.92      3.36 o
  -1   9  22        5.06        5.04      2.37 o
   0   9  22       16.03       15.26      2.92 o
   1   9  22        2.46        6.31      2.94 o
   2   9  22        8.07       11.26      3.71 o
   3   9  22        3.39        4.64      4.99 o
  -7   0  23        0.35       -0.26      3.98 o
  -5   0  23        6.86        7.26      2.09 o
  -3   0  23       77.64       78.32      4.16 o
  -1   0  23      157.34      169.65      4.81 o
   1   0  23      195.29      208.67      4.08 o
   3   0  23       51.01       57.68      3.22 o
   5   0  23       44.94       48.66      5.30 o
   7   0  23       58.37       53.54      9.80 o
  -7   1  23        2.35        1.51      2.48 o
  -6   1  23        4.15        5.02      2.29 o
  -5   1  23       98.26       96.48      2.72 o
  -4   1  23      164.63      170.90      3.59 o
  -3   1  23       27.69       27.80      3.13 o
  -2   1  23      185.67      186.61      2.97 o
  -1   1  23      920.22      943.85      8.24 o
   0   1  23      112.90      137.32      7.42 o
   1   1  23      582.86      605.01      6.69 o
   2   1  23       20.46       22.89      2.34 o
   3   1  23      421.41      411.80      5.64 o
   4   1  23        2.65        2.99      1.36 o
   5   1  23        0.98        0.99      1.89 o
   6   1  23        4.30        4.65      2.40 o
   7   1  23        0.02       -0.11      4.02 o
  -7   2  23        3.98        2.01      3.72 o
  -6   2  23       16.13       21.32      4.03 o
  -5   2  23        0.01        0.66      1.58 o
  -4   2  23      166.83      146.21      3.45 o
  -3   2  23        3.00        2.53      1.01 o
  -2   2  23      158.84      159.16      3.00 o
  -1   2  23       48.14       50.11      1.95 o
   0   2  23      331.35      317.65      4.24 o
   1   2  23      703.59      707.70      8.02 o
   2   2  23      118.42      115.49      2.39 o
   3   2  23      692.83      674.78      7.21 o
   4   2  23       70.19       86.52      3.28 o
   5   2  23        1.05        2.16      1.61 o
   6   2  23        1.78        4.46      2.47 o
  -7   3  23        0.73        3.96      4.05 o
  -6   3  23        1.88        1.87      2.67 o
  -5   3  23       24.99       20.40      2.20 o
  -4   3  23        3.71        2.97      1.36 o
  -3   3  23        6.03        4.36      1.14 o
  -2   3  23       40.89       44.31      1.75 o
  -1   3  23      177.02      177.87      3.03 o
   0   3  23       12.63       13.17      1.11 o
   1   3  23        0.00        2.70      1.06 o
   2   3  23       38.16       38.95      1.94 o
   3   3  23      186.26      192.55      4.20 o
   4   3  23       84.20       81.98      3.16 o
   5   3  23        0.37        0.18      2.88 o
   6   3  23       32.41       38.79      4.46 o
  -6   4  23        0.32        3.26      2.96 o
  -5   4  23       32.84       30.34      2.66 o
  -4   4  23       33.84       26.34      2.17 o
  -3   4  23       21.82       21.99      1.90 o
  -2   4  23        0.95        1.89      1.06 o
  -1   4  23        2.05        2.40      1.08 o
   0   4  23       39.37       33.42      1.96 o
   1   4  23       18.39       19.09      1.54 o
   2   4  23       48.63       54.02      2.67 o
   3   4  23        0.37       -1.40      1.40 o
   4   4  23        8.37        7.79      1.63 o
   5   4  23        5.63        3.08      1.81 o
   6   4  23       51.82       57.86      5.17 o
  -6   5  23        0.11        1.60      2.57 o
  -5   5  23       56.02       47.57      3.21 o
  -4   5  23      112.48      101.68      4.54 o
  -3   5  23       42.40       36.76      5.05 o
  -2   5  23      166.00      171.91      4.02 o
  -1   5  23     1710.70     1658.27     15.06 o
   0   5  23        2.57        3.73      1.48 o
   1   5  23       40.66       39.29      2.25 o
   2   5  23       46.64       54.81      4.06 o
   3   5  23       87.88       89.30      5.33 o
   4   5  23       18.45       15.69      2.43 o
   5   5  23       45.25       42.95      3.30 o
   6   5  23       16.30       13.29      5.15 o
  -6   6  23        0.74        4.94      4.47 o
  -5   6  23        3.35        0.74      2.29 o
  -4   6  23        0.57        0.31      1.91 o
  -3   6  23        1.17        0.43      1.97 o
  -2   6  23       49.18       47.11      3.15 o
  -1   6  23       12.10       20.97      2.02 o
   0   6  23       55.33       56.11      2.93 o
   1   6  23       56.28       59.26      2.83 o
   2   6  23       66.31       64.13      4.60 o
   3   6  23        0.04        0.52      1.92 o
   4   6  23        2.05        5.53      2.38 o
   5   6  23        0.00       -0.25      2.18 o
  -5   7  23        0.55        0.79      2.73 o
  -4   7  23        0.53        3.29      2.45 o
  -3   7  23        0.00        0.23      2.19 o
  -2   7  23       52.05       45.28      3.65 o
  -1   7  23        0.49        1.33      1.42 o
   0   7  23      140.54      141.34      4.13 o
   1   7  23        1.84        1.47      1.58 o
   2   7  23        0.66        1.26      2.17 o
   3   7  23       10.86       10.23      4.34 o
   4   7  23        4.25       -0.50      2.37 o
   5   7  23        4.56        0.37      4.50 o
  -4   8  23        0.27        3.51      3.31 o
  -3   8  23        0.03       -1.13      2.96 o
  -2   8  23       18.68       20.52      3.91 o
  -1   8  23       15.10       15.57      2.55 o
   0   8  23       28.08       28.74      3.46 o
   1   8  23       29.74       24.98      2.92 o
   2   8  23        2.46        4.48      2.98 o
   3   8  23        3.76        2.24      3.28 o
   4   8  23        0.21        2.72      3.95 o
  -3   9  23        4.01        4.19      3.52 o
  -2   9  23        0.04        0.53      4.42 o
  -1   9  23        3.11        4.88      2.42 o
   0   9  23        1.22        1.56      2.28 o
   1   9  23       14.02       17.09      4.80 o
   2   9  23        1.06       -2.78      2.78 o
  -6   0  24        0.63        0.86      3.42 o
  -4   0  24     3353.78     3143.53     35.69 o
  -2   0  24       97.24      107.13      3.02 o
   0   0  24        6.37       13.21      2.96 o
   2   0  24       12.97       14.86      1.78 o
   4   0  24      152.37      157.49      6.20 o
   6   0  24       19.33       19.87      4.50 o
  -7   1  24        5.81        6.52      4.84 o
  -6   1  24       24.61       38.78      3.75 o
  -5   1  24       60.68       49.65      2.35 o
  -4   1  24      652.51      633.53      7.54 o
  -3   1  24      380.04      363.21      7.18 o
  -2   1  24        5.69        9.18      1.02 o
  -1   1  24       26.56       43.64      3.99 o
   0   1  24       14.30       13.60      1.58 o
   1   1  24       44.70       56.73      2.72 o
   2   1  24       25.74       24.92      1.29 o
   3   1  24      153.98      159.18      3.44 o
   4   1  24       54.77       62.14      2.55 o
   5   1  24        0.12        1.90      1.97 o
   6   1  24       15.15       16.35      3.01 o
  -7   2  24        8.58       10.81      9.12 o
  -6   2  24        0.66       -0.25      2.81 o
  -5   2  24       30.00       27.52      2.97 o
  -4   2  24       13.65       14.11      2.20 o
  -3   2  24        9.70        8.76      1.27 o
  -2   2  24      298.31      294.87      3.78 o
  -1   2  24      463.12      498.04      5.41 o
   0   2  24      733.99      705.51      7.20 o
   1   2  24      114.43      116.58      3.50 o
   2   2  24        1.27        5.81      0.99 o
   3   2  24       22.55       29.05      2.28 o
   4   2  24       32.77       41.29      3.35 o
   5   2  24        7.32        6.62      1.83 o
   6   2  24        2.44        3.11      2.71 o
  -7   3  24        0.19        6.05      6.01 o
  -6   3  24        7.02        8.04      5.14 o
  -5   3  24       48.82       45.97      3.16 o
  -4   3  24      101.42       90.17      3.10 o
  -3   3  24        0.68        0.29      1.20 o
  -2   3  24        6.68        5.42      1.04 o
  -1   3  24      235.00      261.75      3.80 o
   0   3  24     1548.86     1543.43     12.28 o
   1   3  24      171.02      162.80      3.17 o
   2   3  24      124.94      121.90      3.49 o
   3   3  24        2.63        6.67      1.49 o
   4   3  24      110.47      115.14      3.55 o
   5   3  24        0.09       -0.37      2.22 o
   6   3  24       74.26       74.88      6.21 o
  -6   4  24        0.55        2.75      4.22 o
  -5   4  24       10.04        6.69      1.97 o
  -4   4  24        1.07       -0.70      1.51 o
  -3   4  24       19.48       15.01      1.76 o
  -2   4  24       17.29       19.85      1.74 o
  -1   4  24       62.17       64.02      2.11 o
   0   4  24       42.51       39.30      1.92 o
   1   4  24       39.61       40.33      1.93 o
   2   4  24        0.01        1.87      1.55 o
   3   4  24       14.15       13.46      2.34 o
   4   4  24       13.10       10.09      2.09 o
   5   4  24        1.11        0.69      1.93 o
   6   4  24       70.33       76.44      9.85 o
  -6   5  24        0.02        2.23      2.59 o
  -5   5  24        0.12       -0.12      1.76 o
  -4   5  24        6.27        3.50      2.66 o
  -3   5  24        6.52        4.38      2.19 o
  -2   5  24        5.23        5.24      1.49 o
  -1   5  24      848.84      790.80      9.58 o
   0   5  24      451.69      431.09      6.99 o
   1   5  24       18.70       15.81      1.75 o
   2   5  24       33.51       38.89      3.66 o
   3   5  24        5.52        7.72      2.30 o
   4   5  24       16.13       11.02      2.31 o
   5   5  24        0.02        7.08      2.28 o
  -5   6  24        2.94        3.05      2.10 o
  -4   6  24        0.65        3.85      2.25 o
  -3   6  24       33.42       25.70      3.17 o
  -2   6  24       15.17       15.39      2.35 o
  -1   6  24       70.64       84.14      3.21 o
   0   6  24        0.33        3.09      1.44 o
   1   6  24       21.80       21.84      2.37 o
   2   6  24        2.48        3.68      2.58 o
   3   6  24        0.85        3.90      2.19 o
   4   6  24       29.52       29.70      3.30 o
   5   6  24        0.21        1.68      2.32 o
  -5   7  24        3.67        4.04      2.92 o
  -4   7  24        4.22        6.85      2.84 o
  -3   7  24        0.28       -0.40      2.56 o
  -2   7  24        3.13        6.70      2.47 o
  -1   7  24        0.24       -1.40      1.40 o
   0   7  24        3.69        4.88      1.74 o
   1   7  24       88.83       87.27      3.52 o
   2   7  24       80.94       71.68      6.62 o
   3   7  24        3.76        4.37      2.48 o
   4   7  24       14.15       18.34      3.28 o
  -4   8  24        0.87       -0.92      3.12 o
  -3   8  24        0.48        3.00      3.26 o
  -2   8  24        7.33        7.72      6.41 o
  -1   8  24       22.00       32.55      3.12 o
   0   8  24        3.98        9.06      2.15 o
   1   8  24        2.05        5.29      1.91 o
   2   8  24       24.64       25.50      3.42 o
   3   8  24        8.86        5.33      3.54 o
   4   8  24        1.65        2.03      4.85 o
  -3   9  24        4.23        3.98      3.72 o
  -2   9  24       10.26       10.78      4.00 o
  -1   9  24        1.46       -0.28      2.26 o
   0   9  24        7.76        9.74      2.74 o
   1   9  24        0.19        1.35      2.74 o
   2   9  24       26.52       21.94      4.39 o
  -7   0  25        0.31        1.84      4.29 o
  -5   0  25      420.96      401.93      8.37 o
  -3   0  25       63.35       46.49      2.81 o
  -1   0  25       39.49       38.03      2.38 o
   1   0  25      483.08      491.57     10.10 o
   3   0  25      449.84      390.64      7.89 o
   5   0  25        0.15        2.80      2.85 o
  -7   1  25        2.08        3.33      5.29 o
  -6   1  25        6.85        7.09      2.89 o
  -5   1  25       29.91       33.13      2.29 o
  -4   1  25       36.18       37.53      2.27 o
  -3   1  25        0.05        3.65      1.10 o
  -2   1  25      293.49      272.34      3.81 o
  -1   1  25      199.55      213.38      3.25 o
   0   1  25        7.10       11.35      1.18 o
   1   1  25       20.17       21.07      1.50 o
   2   1  25       65.54       61.69      1.78 o
   3   1  25      350.29      366.76      6.46 o
   4   1  25      192.12      181.36      3.96 o
   5   1  25        9.58        7.94      2.23 o
   6   1  25       51.18       52.11      4.14 o
  -7   2  25       10.55       22.79      4.95 o
  -6   2  25       14.38       14.57      3.82 o
  -5   2  25        1.68        5.58      1.71 o
  -4   2  25        5.13        3.87      1.44 o
  -3   2  25       13.34       12.93      1.39 o
  -2   2  25      102.19      109.29      2.30 o
  -1   2  25        7.50       10.15      1.06 o
   0   2  25      152.91      167.82      3.81 o
   1   2  25       34.08       33.44      1.85 o
   2   2  25       10.49       14.26      1.33 o
   3   2  25        7.34       10.49      1.40 o
   4   2  25      228.28      228.70      4.52 o
   5   2  25        0.02        0.01      1.55 o
   6   2  25        3.54        2.28      2.67 o
  -7   3  25        1.37       -0.89      5.71 o
  -6   3  25       15.77        9.81      3.51 o
  -5   3  25        2.46        4.24      1.74 o
  -4   3  25      257.86      219.66      4.73 o
  -3   3  25       63.93       50.44      2.49 o
  -2   3  25       36.76       40.05      1.75 o
  -1   3  25       48.85       57.53      2.63 o
   0   3  25      915.89      903.94      9.47 o
   1   3  25        2.18        3.40      1.00 o
   2   3  25      195.80      197.49      3.97 o
   3   3  25       13.68        9.71      1.66 o
   4   3  25        0.32        2.34      1.49 o
   5   3  25       25.09       28.12      2.47 o
   6   3  25       30.30       29.60      4.28 o
  -6   4  25        0.46        1.80      3.79 o
  -5   4  25        2.98        3.80      2.49 o
  -4   4  25        3.44        1.77      1.58 o
  -3   4  25        1.95        0.32      1.43 o
  -2   4  25      173.25      160.15      3.32 o
  -1   4  25      143.44      167.06      3.21 o
   0   4  25        9.02        7.86      1.29 o
   1   4  25      130.37      126.86      3.02 o
   2   4  25        8.06        8.31      1.97 o
   3   4  25       35.37       35.04      2.94 o
   4   4  25        3.05        3.92      1.91 o
   5   4  25        0.61       -1.36      1.84 o
   6   4  25        3.31        3.45      4.44 o
  -6   5  25       10.11       14.92      3.44 o
  -5   5  25        1.99        1.45      1.85 o
  -4   5  25       35.24       31.65      2.73 o
  -3   5  25      157.30      137.18      5.07 o
  -2   5  25       98.63      113.29      3.46 o
  -1   5  25       94.84      102.86      3.49 o
   0   5  25       11.36       13.91      1.60 o
   1   5  25        3.81        4.53      1.46 o
   2   5  25       22.01       24.08      3.28 o
   3   5  25       31.04       27.39      3.27 o
   4   5  25        6.96        5.46      2.08 o
   5   5  25        0.49        2.56      2.96 o
  -5   6  25        0.03       -1.35      1.97 o
  -4   6  25        0.55        0.53      2.11 o
  -3   6  25       11.39       13.27      2.63 o
  -2   6  25       54.26       51.71      3.29 o
  -1   6  25        4.73        4.28      1.59 o
   0   6  25        8.27        8.60      1.71 o
   1   6  25        0.01       -1.64      1.64 o
   2   6  25      126.37      130.81      9.52 o
   3   6  25       39.32       28.79      4.62 o
   4   6  25       12.04       12.51      2.75 o
   5   6  25        0.31        0.12      2.23 o
  -5   7  25        2.25        0.59      2.87 o
  -4   7  25       15.03       19.27      3.22 o
  -3   7  25        0.67        1.09      2.79 o
  -2   7  25       12.39       14.14      2.85 o
  -1   7  25        7.53        5.79      1.74 o
   0   7  25       67.45       58.20      3.10 o
   1   7  25        3.06        3.48      1.93 o
   2   7  25        0.84       -0.12      2.12 o
   3   7  25        3.25       -0.09      2.24 o
   4   7  25        6.16        9.53      2.88 o
  -4   8  25        0.01       -0.96      3.36 o
  -3   8  25        0.07        0.37      3.20 o
  -2   8  25        3.55        5.28      3.34 o
  -1   8  25       22.08       27.37      3.01 o
   0   8  25       83.94       89.95      5.00 o
   1   8  25       15.95       14.92      2.65 o
   2   8  25        1.81        0.38      2.30 o
   3   8  25       16.67       12.87      3.19 o
  -2   9  25        0.29       -2.66      3.12 o
  -1   9  25        0.14        3.93      2.52 o
   0   9  25        0.66        3.96      2.51 o
   1   9  25        7.12        5.81      2.90 o
   2   9  25        6.91       15.03      4.10 o
  -6   0  26        0.50        3.52      3.89 o
  -4   0  26     1699.32     1649.44     24.36 o
  -2   0  26      100.56       84.93      3.42 o
   0   0  26      187.85      188.48      4.83 o
   2   0  26       12.03       11.82      1.77 o
   4   0  26       34.84       40.44      4.17 o
   6   0  26        0.42        1.70      2.97 o
  -7   1  26        0.99        1.26      3.96 o
  -6   1  26        4.80        5.17      4.38 o
  -5   1  26       81.89       75.60      4.37 o
  -4   1  26      106.66       96.26      3.16 o
  -3   1  26       22.27       26.31      1.84 o
  -2   1  26      229.20      231.62      3.55 o
  -1   1  26       48.01       50.06      1.72 o
   0   1  26     1182.37     1146.78     10.75 o
   1   1  26        0.01        0.31      0.80 o
   2   1  26       53.55       47.79      1.91 o
   3   1  26      303.61      334.00      5.24 o
   4   1  26      185.98      193.69      4.80 o
   5   1  26        5.94        8.12      2.28 o
   6   1  26        4.44        7.61      2.67 o
  -7   2  26        9.31       18.99      4.85 o
  -6   2  26        4.82        5.36      3.21 o
  -5   2  26        2.41        3.13      1.81 o
  -4   2  26       12.32       13.10      1.80 o
  -3   2  26      215.42      216.46      5.16 o
  -2   2  26      299.95      300.51      3.95 o
  -1   2  26      125.11      121.13      2.74 o
   0   2  26      106.78      106.54      2.55 o
   1   2  26       48.44       53.41      2.25 o
   2   2  26       37.42       35.62      2.19 o
   3   2  26      679.49      658.02      8.69 o
   4   2  26       43.44       55.76      2.62 o
   5   2  26        0.53       -0.01      1.60 o
   6   2  26       33.32       32.37      3.82 o
  -6   3  26        7.10        8.77      3.36 o
  -5   3  26       11.67        8.57      2.02 o
  -4   3  26      219.65      197.79      5.96 o
  -3   3  26      124.09      127.21      3.57 o
  -2   3  26      106.53       93.94      2.55 o
  -1   3  26      531.26      539.30      6.01 o
   0   3  26       44.11       31.43      2.61 o
   1   3  26        3.24        1.70      1.06 o
   2   3  26       22.86       23.27      1.79 o
   3   3  26      248.05      238.41      4.86 o
   4   3  26       29.90       39.41      2.52 o
   5   3  26       11.18       13.39      2.09 o
   6   3  26       14.50       12.77      3.70 o
  -6   4  26        0.06        1.41      3.08 o
  -5   4  26       15.60       16.03      2.38 o
  -4   4  26        0.21        0.49      1.62 o
  -3   4  26       14.10        5.48      1.75 o
  -2   4  26       35.57       37.46      2.10 o
  -1   4  26      108.37      113.04      2.74 o
   0   4  26       13.57       14.76      1.49 o
   1   4  26        2.09        5.70      1.40 o
   2   4  26        5.10        6.52      1.87 o
   3   4  26        9.50       12.32      2.69 o
   4   4  26       13.07       17.20      3.32 o
   5   4  26        3.21       -1.73      1.83 o
   6   4  26        1.53       -2.38      5.94 o
  -6   5  26        1.33        5.97      3.09 o
  -5   5  26        0.46       -0.43      1.88 o
  -4   5  26        9.29       12.13      2.23 o
  -3   5  26       67.08       64.89      3.80 o
  -2   5  26      311.99      318.78      5.72 o
  -1   5  26       60.30       60.51      2.76 o
   0   5  26        3.54        2.34      1.45 o
   1   5  26       29.09       22.08      3.04 o
   2   5  26        5.91        6.98      2.35 o
   3   5  26        1.62        2.32      2.12 o
   4   5  26       53.74       53.22      3.48 o
   5   5  26        0.06        0.75      2.19 o
  -5   6  26        0.84       -1.40      2.11 o
  -4   6  26       10.17       14.82      2.80 o
  -3   6  26       21.50       24.06      3.73 o
  -2   6  26       48.05       54.84      3.79 o
  -1   6  26      115.66      123.47      3.80 o
   0   6  26        2.85        1.70      1.47 o
   1   6  26        7.95        7.49      1.97 o
   2   6  26      112.03      100.00      5.85 o
   3   6  26       57.69       47.98      4.29 o
   4   6  26        3.22        5.38      2.36 o
   5   6  26        0.44        1.31      2.43 o
  -5   7  26       11.41       15.41      7.53 o
  -4   7  26       26.61       28.29      3.63 o
  -3   7  26        5.67        2.86      3.01 o
  -2   7  26        7.81        7.76      2.51 o
  -1   7  26        2.05       -0.42      1.69 o
   0   7  26        0.04       -0.10      1.79 o
   1   7  26        0.23        0.70      1.98 o
   2   7  26       21.27        5.49      3.00 o
   3   7  26       19.24       22.33      3.29 o
   4   7  26        0.79        2.58      2.74 o
  -4   8  26        4.33        7.44      3.91 o
  -3   8  26       15.21       20.42      5.01 o
  -2   8  26        3.07        8.01      3.58 o
  -1   8  26        0.37        1.29      2.08 o
   0   8  26        6.30        8.24      2.12 o
   1   8  26       44.34       46.81      3.59 o
   2   8  26       25.20       22.92      5.36 o
   3   8  26        0.01        1.00      2.67 o
  -2   9  26        1.83       -2.62      3.22 o
  -1   9  26       20.17       25.62      3.34 o
   0   9  26        2.59        4.03      2.59 o
   1   9  26        0.01       -0.74      2.62 o
   2   9  26        8.26       15.60      4.19 o
  -7   0  27        7.25        5.71      4.71 o
  -5   0  27        7.83       12.04      2.71 o
  -3   0  27        1.43       -1.04      1.44 o
  -1   0  27      153.88      157.26      4.59 o
   1   0  27      232.18      228.24      5.40 o
   3   0  27       40.54       26.78      2.75 o
   5   0  27       25.44       25.23      4.33 o
  -7   1  27        0.02        1.23      4.22 o
  -6   1  27        1.23        0.23      3.12 o
  -5   1  27      371.57      360.49      7.62 o
  -4   1  27       52.88       62.20      2.79 o
  -3   1  27        8.91       15.19      1.65 o
  -2   1  27       15.43       17.25      1.34 o
  -1   1  27      262.11      258.67      3.76 o
   0   1  27       10.04       33.81      4.49 o
   1   1  27        2.22        2.44      0.91 o
   2   1  27        3.54        6.86      1.33 o
   3   1  27      861.61      813.92      9.09 o
   4   1  27       10.31       12.95      1.71 o
   5   1  27        1.93        3.09      1.79 o
   6   1  27        2.96       11.30      2.97 o
  -6   2  27        9.39       15.49      5.17 o
  -5   2  27       65.47       59.75      3.84 o
  -4   2  27       33.86       27.80      2.38 o
  -3   2  27       75.87       91.80      2.75 o
  -2   2  27       26.05       26.39      1.42 o
  -1   2  27       78.10       77.68      2.54 o
   0   2  27      267.22      249.55      3.93 o
   1   2  27        0.01        3.61      1.18 o
   2   2  27      189.74      184.98      3.60 o
   3   2  27      222.75      208.26      3.85 o
   4   2  27      204.19      207.09      4.38 o
   5   2  27        3.99        3.32      1.65 o
   6   2  27       19.16       22.83      3.53 o
  -6   3  27        4.63        8.73      4.43 o
  -5   3  27       24.53       24.59      2.67 o
  -4   3  27        0.01        0.58      1.56 o
  -3   3  27      377.47      346.28      6.47 o
  -2   3  27       74.75       77.32      2.25 o
  -1   3  27      384.84      370.45      5.43 o
   0   3  27      149.48      138.47      3.16 o
   1   3  27        7.67       13.64      1.66 o
   2   3  27        8.26       11.33      1.71 o
   3   3  27       12.05       19.68      1.98 o
   4   3  27        4.13        4.75      1.65 o
   5   3  27       10.79       15.12      2.25 o
   6   3  27       20.91       26.23      6.71 o
  -6   4  27        0.12        0.19      3.06 o
  -5   4  27       19.30       27.48      2.75 o
  -4   4  27       92.73       73.01      3.97 o
  -3   4  27        7.93        2.51      3.32 o
  -2   4  27        6.21        5.69      1.32 o
  -1   4  27       52.87       62.78      2.23 o
   0   4  27      566.87      532.95      6.81 o
   1   4  27      419.90      410.13      7.56 o
   2   4  27       46.44       49.26      3.22 o
   3   4  27       39.20       36.15      3.07 o
   4   4  27        1.89       -1.01      1.77 o
   5   4  27        0.28       -0.75      2.10 o
   6   4  27        0.29        1.17      6.52 o
  -6   5  27        0.79       -0.19      3.41 o
  -5   5  27        6.35        7.52      2.21 o
  -4   5  27       18.04       17.90      2.44 o
  -3   5  27        6.93        3.54      3.28 o
  -2   5  27       91.97       79.34      2.87 o
  -1   5  27      227.27      238.61      5.75 o
   0   5  27       14.41       12.16      1.76 o
   1   5  27       17.93       21.38      2.07 o
   2   5  27        0.16       -1.97      1.97 o
   3   5  27        7.65       12.53      2.59 o
   4   5  27        2.10        3.89      2.16 o
   5   5  27        0.22        4.11      2.32 o
  -5   6  27        0.56        1.44      2.10 o
  -4   6  27        1.94        1.12      1.89 o
  -3   6  27        1.42        2.46      2.77 o
  -2   6  27        0.84        1.80      2.11 o
  -1   6  27      242.82      263.99      5.48 o
   0   6  27       66.12       78.51      4.64 o
   1   6  27        5.89        7.46      1.88 o
   2   6  27       98.16       90.74     10.05 o
   3   6  27       16.48       12.27      2.72 o
   4   6  27       20.75       22.38      3.15 o
   5   6  27        4.95        4.72      2.58 o
  -4   7  27        0.31        3.19      2.68 o
  -3   7  27       11.54       14.81      3.64 o
  -2   7  27        7.75        2.83      2.56 o
  -1   7  27        1.52        2.46      1.69 o
   0   7  27       10.41        8.97      3.30 o
   1   7  27       87.44       96.76      4.23 o
   2   7  27        8.63        6.11      3.15 o
   3   7  27       10.04       11.09      2.96 o
   4   7  27       30.60       32.15      3.75 o
  -4   8  27        7.80        5.12      3.74 o
  -3   8  27       17.98       14.57      4.13 o
  -2   8  27       18.10       12.60      3.83 o
  -1   8  27       20.32       19.86      2.57 o
   0   8  27       35.08       29.20      2.85 o
   1   8  27       24.92       29.13      4.60 o
   2   8  27       20.84       26.36      3.54 o
   3   8  27        0.79       -2.45      2.45 o
  -2   9  27        0.34        2.61      3.42 o
  -1   9  27       33.51       41.67      3.79 o
   0   9  27        7.21        7.16      2.65 o
   1   9  27        0.17        0.84      2.81 o
  -6   0  28      138.24      131.30     10.13 o
  -4   0  28        0.13        0.88      2.24 o
  -2   0  28      626.63      625.08     10.29 o
   0   0  28      444.57      427.86      9.20 o
   2   0  28       89.87       85.61      4.41 o
   4   0  28        1.49        0.42      1.80 o
   6   0  28        0.26       -0.05      3.81 o
  -6   1  28        1.51       -0.68      3.58 o
  -5   1  28       30.75       36.79      3.56 o
  -4   1  28        3.32        8.97      1.68 o
  -3   1  28       40.11       48.39      2.42 o
  -2   1  28       79.03       90.82      2.49 o
  -1   1  28      922.30      920.87      8.56 o
   0   1  28      251.72      271.98      4.34 o
   1   1  28       41.94       50.54      1.98 o
   2   1  28       58.18       61.80      2.82 o
   3   1  28       24.66       41.56      2.46 o
   4   1  28      343.54      314.72      5.44 o
   5   1  28        0.80        0.51      1.45 o
   6   1  28       11.66       18.31      3.25 o
  -6   2  28        1.28        3.87      3.96 o
  -5   2  28       48.83       57.43      5.01 o
  -4   2  28       14.38       17.22      3.16 o
  -3   2  28      108.48      110.03      3.05 o
  -2   2  28       53.09       49.77      1.83 o
  -1   2  28       89.06       82.72      2.35 o
   0   2  28      626.05      617.70      7.83 o
   1   2  28      365.18      379.08      5.77 o
   2   2  28      203.70      205.24      4.31 o
   3   2  28      155.19      171.45      3.82 o
   4   2  28      136.29      136.84      3.66 o
   5   2  28        0.62       -1.47      1.48 o
   6   2  28        1.29        1.92      2.77 o
  -6   3  28        2.02        5.59      4.84 o
  -5   3  28       27.92       14.99      2.64 o
  -4   3  28        8.75        6.54      2.03 o
  -3   3  28        7.19       19.39      3.73 o
  -2   3  28        3.28        3.43      1.13 o
  -1   3  28        2.22        3.12      0.98 o
   0   3  28      147.64      135.99      3.17 o
   1   3  28      398.08      374.17      6.18 o
   2   3  28       99.91      106.63      3.56 o
   3   3  28       80.05       77.00      3.10 o
   4   3  28       18.95       20.42      2.27 o
   5   3  28       20.55       21.14      2.49 o
   6   3  28        4.39        1.42      4.17 o
  -6   4  28        5.47        5.31      2.76 o
  -5   4  28        5.69        4.03      1.90 o
  -4   4  28        0.84        2.02      1.89 o
  -3   4  28      151.56      132.76      4.24 o
  -2   4  28      110.57      106.55      2.99 o
  -1   4  28      360.23      326.47      5.03 o
   0   4  28      427.07      461.58      7.58 o
   1   4  28       73.46       83.59      3.06 o
   2   4  28       88.80       91.24      4.08 o
   3   4  28        2.32        0.40      2.00 o
   4   4  28        5.62        6.51      2.13 o
   5   4  28        8.99       12.73      2.62 o
  -6   5  28        1.88        4.40      3.71 o
  -5   5  28        0.05        0.68      1.97 o
  -4   5  28        0.00        1.51      2.05 o
  -3   5  28        1.69        0.25      1.88 o
  -2   5  28       13.43       12.39      1.79 o
  -1   5  28        0.11       -1.46      1.46 o
   0   5  28       20.27       21.70      2.02 o
   1   5  28        1.82        2.81      2.40 o
   2   5  28       39.13       43.29      4.29 o
   3   5  28        2.28       -1.19      2.84 o
   4   5  28        1.68        1.80      2.00 o
   5   5  28        0.07        2.02      2.35 o
  -5   6  28        2.46        3.43      2.38 o
  -4   6  28        2.85        2.23      2.38 o
  -3   6  28       37.21       44.47      4.71 o
  -2   6  28       11.18        8.74      2.46 o
  -1   6  28        8.88        7.69      1.91 o
   0   6  28        2.82        9.51      2.04 o
   1   6  28      155.67      157.84      5.49 o
   2   6  28       40.65       36.52      4.26 o
   3   6  28       10.07        9.76      2.71 o
   4   6  28       10.31        9.64      2.55 o
   5   6  28        4.61        6.73      3.55 o
  -4   7  28        0.27       -4.18      4.87 o
  -3   7  28        1.64        2.45      2.96 o
  -2   7  28        0.00        2.08      2.79 o
  -1   7  28       98.03      104.09      5.54 o
   0   7  28        6.67       10.67      2.42 o
   1   7  28       22.50       16.06      2.56 o
   2   7  28       28.87       25.31      5.66 o
   3   7  28        2.96        2.05      3.26 o
   4   7  28        5.14        5.88      2.98 o
  -3   8  28        6.55        3.94      3.23 o
  -2   8  28        0.58        0.19      2.94 o
  -1   8  28        1.36        0.29      1.95 o
   0   8  28        0.50        4.56      2.11 o
   1   8  28        7.42        8.79      2.51 o
   2   8  28        0.14        0.15      2.42 o
   3   8  28        0.85        1.32      2.87 o
  -2   9  28        2.31       -0.15      3.34 o
  -1   9  28        6.44        9.42      2.82 o
   0   9  28        9.40        9.95      2.86 o
   1   9  28        3.08        2.58      3.66 o
  -5   0  29       98.10       89.98      5.20 o
  -3   0  29       95.30      113.07      7.24 o
  -1   0  29      340.01      309.54      6.72 o
   1   0  29       17.03       20.20      2.14 o
   3   0  29       59.00       73.19      3.83 o
   5   0  29        0.08       -0.93      2.08 o
  -6   1  29        3.65        0.65      2.91 o
  -5   1  29        5.55        6.67      2.12 o
  -4   1  29       73.68       79.00      3.89 o
  -3   1  29      248.21      258.48      4.99 o
  -2   1  29       90.90       88.37      2.37 o
  -1   1  29      439.52      474.80      6.12 o
   0   1  29        0.00        4.38      1.07 o
   1   1  29       29.93       22.93      1.81 o
   2   1  29        0.16        1.32      1.33 o
   3   1  29        8.49        7.04      1.64 o
   4   1  29        0.04        3.44      1.46 o
   5   1  29        0.07       -1.47      1.47 o
   6   1  29        8.25        9.31      2.81 o
  -6   2  29        0.18        2.61      4.00 o
  -5   2  29       94.13       99.33      5.03 o
  -4   2  29       52.75       56.52      3.03 o
  -3   2  29       82.08       82.03      2.79 o
  -2   2  29        6.16        4.64      0.99 o
  -1   2  29        7.61        9.14      1.26 o
   0   2  29      206.38      218.31      4.53 o
   1   2  29      109.97      108.93      3.08 o
   2   2  29        1.92        6.50      1.44 o
   3   2  29      232.32      231.00      4.90 o
   4   2  29       12.12       14.10      2.25 o
   5   2  29        3.24        4.09      1.94 o
   6   2  29       15.16       13.75      4.19 o
  -6   3  29        2.08       -1.26      4.00 o
  -5   3  29        6.55        8.46      3.73 o
  -4   3  29        0.01        1.42      1.81 o
  -3   3  29      473.23      449.68      7.77 o
  -2   3  29      178.13      174.50      4.63 o
  -1   3  29       95.84       97.71      3.46 o
   0   3  29        1.53        1.44      1.13 o
   1   3  29        3.70        9.08      1.44 o
   2   3  29      115.12      112.93      3.70 o
   3   3  29      138.72      130.82      3.94 o
   4   3  29       13.29       13.49      2.08 o
   5   3  29        2.81        3.22      1.87 o
   6   3  29        1.52       -1.67      4.45 o
  -6   4  29        1.53        2.49      3.22 o
  -5   4  29        0.46        1.71      2.13 o
  -4   4  29      115.63       98.51      4.52 o
  -3   4  29        2.00       -1.40      2.16 o
  -2   4  29       99.17      104.46      3.00 o
  -1   4  29      481.60      476.73      7.02 o
   0   4  29      106.50      114.46      6.12 o
   1   4  29       86.19      106.13      3.71 o
   2   4  29        4.65        1.09      1.70 o
   3   4  29        0.52        4.23      2.10 o
   4   4  29        0.83        4.88      2.12 o
   5   4  29       11.02       12.36      2.63 o
  -6   5  29        4.61        2.91      4.66 o
  -5   5  29        0.31        3.92      2.47 o
  -4   5  29        0.69       -1.40      1.96 o
  -3   5  29       13.86       11.18      3.02 o
  -2   5  29      122.16      119.47      3.37 o
  -1   5  29       32.39       29.88      2.39 o
   0   5  29        7.29       10.58      1.79 o
   1   5  29       53.20       44.87      2.98 o
   2   5  29        5.91        9.98      2.93 o
   3   5  29        0.07        0.78      2.02 o
   4   5  29        5.60        4.10      2.24 o
   5   5  29        0.50        2.52      2.50 o
  -5   6  29        0.02        0.45      2.55 o
  -4   6  29        0.83       -2.13      2.13 o
  -3   6  29       40.36       42.45      3.66 o
  -2   6  29       13.77       11.51      2.53 o
  -1   6  29       86.23       85.00      4.16 o
   0   6  29      184.68      172.86      5.08 o
   1   6  29       72.21       67.30      3.58 o
   2   6  29       26.46       22.60      6.85 o
   3   6  29        9.86        6.61      2.65 o
   4   6  29        0.02        1.14      2.26 o
  -4   7  29        5.69        8.77      2.95 o
  -3   7  29        2.27        1.10      2.93 o
  -2   7  29        0.78        3.64      3.90 o
  -1   7  29       13.25       22.88      2.87 o
   0   7  29      127.56      147.33      5.01 o
   1   7  29       51.73       52.22      3.59 o
   2   7  29       18.35       26.82      6.01 o
   3   7  29        3.75        3.60      3.31 o
   4   7  29        0.19        1.95      2.77 o
  -3   8  29        0.26        4.45      3.44 o
  -2   8  29        4.18        1.41      3.43 o
  -1   8  29        0.15        1.64      1.98 o
   0   8  29       12.03       18.28      2.54 o
   1   8  29        0.01        1.61      2.24 o
   2   8  29        3.79        4.38      2.63 o
   3   8  29       19.00       24.89      3.79 o
  -1   9  29        4.84        1.43      2.50 o
   0   9  29        5.81        2.90      2.57 o
   1   9  29       18.00       20.61      4.69 o
  -6   0  30       17.82       26.74      6.06 o
  -4   0  30      215.91      195.73      7.11 o
  -2   0  30      157.05      132.27      4.39 o
   0   0  30       82.25       91.95      3.67 o
   2   0  30        1.36       -2.26      2.26 o
   4   0  30       27.81       37.64      3.88 o
   6   0  30       34.67       29.32      7.94 o
  -6   1  30       32.92       31.53      6.31 o
  -5   1  30       30.11       37.26      3.18 o
  -4   1  30      116.02       99.39      3.76 o
  -3   1  30      798.62      793.40      9.89 o
  -2   1  30       14.01       11.09      1.27 o
  -1   1  30      118.28      126.86      3.06 o
   0   1  30      154.53      153.20      3.35 o
   1   1  30        3.39        2.63      1.20 o
   2   1  30       13.24       11.08      1.82 o
   3   1  30       14.65       16.02      1.93 o
   4   1  30        7.14       11.35      1.73 o
   5   1  30        0.91        1.97      1.58 o
   6   1  30        3.90        5.10      3.38 o
  -6   2  30       13.68       23.92      6.10 o
  -5   2  30        2.16        3.13      2.23 o
  -4   2  30      147.62      154.10      5.08 o
  -3   2  30       15.22       13.45      1.99 o
  -2   2  30      479.98      442.55      5.43 o
  -1   2  30       89.40       80.54      2.46 o
   0   2  30      192.30      194.35      5.03 o
   1   2  30       50.29       50.82      2.40 o
   2   2  30       98.73      100.75      3.22 o
   3   2  30       52.09       52.56      2.72 o
   4   2  30       64.35       61.95      3.08 o
   5   2  30       19.98       19.91      2.25 o
   6   2  30        0.17       -0.31      3.05 o
  -6   3  30        2.22        2.66      4.61 o
  -5   3  30        0.66        1.91      1.98 o
  -4   3  30       17.22       10.42      2.29 o
  -3   3  30        2.53       10.09      2.05 o
  -2   3  30       43.66       42.33      2.12 o
  -1   3  30      166.85      163.56      3.24 o
   0   3  30       38.10       43.32      2.15 o
   1   3  30       32.30       26.50      2.66 o
   2   3  30       21.09       21.72      2.20 o
   3   3  30       50.21       56.23      2.89 o
   4   3  30        1.06        2.73      1.77 o
   5   3  30        4.67        2.93      1.91 o
   6   3  30        0.08        4.35      6.61 o
  -6   4  30        9.87       14.56      3.87 o
  -5   4  30        7.48        8.13      2.47 o
  -4   4  30        1.50        6.49      2.25 o
  -3   4  30        0.01       -1.63      1.63 o
  -2   4  30      198.26      202.91      4.14 o
  -1   4  30      135.24      138.36      3.76 o
   0   4  30     1591.37     1524.55     16.62 o
   1   4  30       60.31       57.09      4.02 o
   2   4  30       30.25       31.74      4.75 o
   3   4  30        0.59       -0.76      1.76 o
   4   4  30       24.49       19.44      2.71 o
   5   4  30        0.01        2.13      2.38 o
  -5   5  30        4.64        7.91      2.68 o
  -4   5  30       14.58        9.91      2.68 o
  -3   5  30        1.52       -0.62      1.90 o
  -2   5  30       52.26       59.45      3.42 o
  -1   5  30        0.07        0.69      1.48 o
   0   5  30       57.95       72.64      3.06 o
   1   5  30      181.67      171.55      4.77 o
   2   5  30       68.02       63.39      4.96 o
   3   5  30       17.11       12.20      3.51 o
   4   5  30        0.04        2.20      2.19 o
   5   5  30        0.00       -0.30      3.75 o
  -5   6  30        1.55        0.97      2.72 o
  -4   6  30        0.58       -1.09      2.27 o
  -3   6  30        4.24        1.74      2.86 o
  -2   6  30        0.08       -1.97      2.00 o
  -1   6  30        7.08       10.33      2.04 o
   0   6  30        4.59        4.33      2.04 o
   1   6  30      248.24      252.13      8.10 o
   2   6  30       29.31       21.27      3.77 o
   3   6  30        0.07        0.36      2.31 o
   4   6  30       15.99       16.40      2.89 o
  -4   7  30        0.51       -0.43      2.53 o
  -3   7  30        1.80        5.55      3.23 o
  -2   7  30        8.73        9.60      3.70 o
  -1   7  30        6.05        8.18      2.31 o
   0   7  30       20.35       26.61      2.99 o
   1   7  30       23.51       29.03      3.37 o
   2   7  30        0.03        1.04      2.77 o
   3   7  30        0.70        2.29      3.30 o
   4   7  30        0.17       -2.29      2.59 o
  -3   8  30        3.39        3.53      3.63 o
  -2   8  30        1.00        6.77      4.30 o
  -1   8  30        9.33       10.55      2.32 o
   0   8  30       10.74       18.64      2.68 o
   1   8  30        1.41       -2.05      2.17 o
   2   8  30        3.05        3.98      2.87 o
  -1   9  30        0.00        6.01      2.89 o
   0   9  30        0.51        3.72      2.77 o
  -5   0  31       49.92       57.90      5.90 o
  -3   0  31      638.68      636.81     18.15 o
  -1   0  31      311.75      321.34      7.01 o
   1   0  31      120.66      122.54      4.32 o
   3   0  31        0.97       -1.36      3.99 o
   5   0  31        3.15        5.17      2.43 o
  -6   1  31       12.29       11.41      5.15 o
  -5   1  31      119.93      119.53      7.10 o
  -4   1  31       32.27       34.18      2.64 o
  -3   1  31       30.77       44.79      3.68 o
  -2   1  31      175.25      181.77      3.47 o
  -1   1  31       41.87       39.28      2.01 o
   0   1  31       42.75       42.90      2.05 o
   1   1  31       39.63       37.76      2.12 o
   2   1  31       27.76       32.22      2.83 o
   3   1  31        6.13        6.80      1.68 o
   4   1  31        6.74        7.78      1.88 o
   5   1  31        0.86        0.60      1.62 o
   6   1  31        5.63        1.70      4.10 o
  -6   2  31       19.13       27.67      6.54 o
  -5   2  31        7.95       13.42      2.60 o
  -4   2  31       97.85      104.95      4.43 o
  -3   2  31       71.34       60.78      2.83 o
  -2   2  31       17.11       22.22      1.52 o
  -1   2  31       96.16       88.96      2.63 o
   0   2  31       50.23       50.72      3.49 o
   1   2  31       79.26       70.62      2.76 o
   2   2  31        0.36        1.53      1.43 o
   3   2  31       94.94      106.94      3.53 o
   4   2  31       12.66       16.69      2.12 o
   5   2  31        4.19        3.45      1.85 o
   6   2  31        3.36        5.74      4.57 o
  -6   3  31        2.44        0.96      3.03 o
  -5   3  31       22.56       21.90      2.90 o
  -4   3  31        5.61       10.44      2.44 o
  -3   3  31       75.36       66.79      3.32 o
  -2   3  31       12.71       15.61      1.68 o
  -1   3  31        9.70        9.69      1.40 o
   0   3  31        1.92        3.71      1.30 o
   1   3  31       12.85       18.62      1.89 o
   2   3  31        2.46        4.36      1.63 o
   3   3  31       18.69       22.06      2.19 o
   4   3  31        0.58        0.06      1.84 o
   5   3  31       14.36       12.41      2.33 o
  -6   4  31        5.30       10.04      4.96 o
  -5   4  31        9.56        8.21      2.67 o
  -4   4  31      113.59       98.29      4.63 o
  -3   4  31        1.44        2.42      1.98 o
  -2   4  31      264.18      268.59      4.81 o
  -1   4  31      132.46      135.81      3.77 o
   0   4  31       65.33      102.45      6.04 o
   1   4  31      176.25      150.28      6.50 o
   2   4  31        5.21        3.42      2.60 o
   3   4  31        0.44       -0.46      2.40 o
   4   4  31       14.94       18.10      2.69 o
   5   4  31        3.27        3.70      2.57 o
  -5   5  31        6.11        9.82      3.25 o
  -4   5  31        9.58       13.72      2.95 o
  -3   5  31        3.86        2.65      2.06 o
  -2   5  31       15.84       22.10      2.90 o
  -1   5  31       12.03       11.35      1.98 o
   0   5  31      530.23      535.45      7.93 o
   1   5  31      128.28      123.19      4.20 o
   2   5  31       85.87       79.66     10.29 o
   3   5  31       70.81       64.79      4.21 o
   4   5  31       20.91       22.17      3.02 o
   5   5  31        1.86       -2.77      2.77 o
  -5   6  31       15.50       19.69      3.51 o
  -4   6  31        0.06       -0.86      2.30 o
  -3   6  31        0.13        3.59      2.35 o
  -2   6  31        1.18       -0.87      2.08 o
  -1   6  31        6.21        3.13      1.85 o
   0   6  31       26.92       28.60      2.89 o
   1   6  31        1.64        3.64      1.94 o
   2   6  31        2.55        2.30      2.97 o
   3   6  31        0.12       -0.79      2.25 o
   4   6  31       31.27       34.64      3.56 o
  -4   7  31        3.68        1.65      2.91 o
  -3   7  31        0.53        2.01      3.28 o
  -2   7  31       13.58       15.27      6.16 o
  -1   7  31       34.04       41.91      3.44 o
   0   7  31       58.11       70.54      4.05 o
   1   7  31       32.28       33.91      4.66 o
   2   7  31       22.33       16.25      3.71 o
   3   7  31        0.25        1.37      3.26 o
  -3   8  31       39.30       54.45      5.86 o
  -2   8  31        2.97        6.89      3.54 o
  -1   8  31       13.13       16.19      2.57 o
   0   8  31        1.96        1.54      2.01 o
   1   8  31        0.36       -0.13      2.47 o
   2   8  31        3.55        3.50      2.75 o
  -6   0  32       24.56       25.48      6.20 o
  -4   0  32        6.29        2.94      2.34 o
  -2   0  32      887.40      865.72     13.31 o
   0   0  32       86.95       80.85      3.59 o
   2   0  32       56.12       55.64      5.70 o
   4   0  32       53.13       62.93      4.13 o
   6   0  32        0.02       -5.06      5.06 o
  -6   1  32        5.80       12.64      4.96 o
  -5   1  32       52.52       59.78      4.20 o
  -4   1  32      100.42      106.46      6.69 o
  -3   1  32      717.99      668.30     13.54 o
  -2   1  32      482.95      500.50      6.53 o
  -1   1  32       76.43       82.04      2.56 o
   0   1  32        4.31        2.56      1.14 o
   1   1  32      205.71      215.69      4.44 o
   2   1  32        1.27        0.99      1.70 o
   3   1  32        0.01       -1.35      1.35 o
   4   1  32       21.41       15.76      2.23 o
   5   1  32        7.25        9.61      1.94 o
   6   1  32        1.15        0.97      4.23 o
  -6   2  32       22.55       24.20      6.45 o
  -5   2  32       27.88       25.55      3.13 o
  -4   2  32      245.17      257.06      6.75 o
  -3   2  32       55.13       50.79      2.70 o
  -2   2  32       34.24       42.36      1.99 o
  -1   2  32       70.52       71.85      2.43 o
   0   2  32        5.50        2.44      1.39 o
   1   2  32      181.62      181.01      5.32 o
   2   2  32        0.31       -0.08      1.37 o
   3   2  32       19.11       27.98      2.32 o
   4   2  32       63.47       56.44      3.07 o
   5   2  32        7.74        4.02      1.93 o
   6   2  32        0.30        5.19      6.43 o
  -6   3  32        1.70        0.91      3.22 o
  -5   3  32        2.77        5.97      2.82 o
  -4   3  32        0.62       -0.83      1.90 o
  -3   3  32       53.51       49.68      3.05 o
  -2   3  32       39.20       51.60      2.36 o
  -1   3  32        3.65        5.57      1.86 o
   0   3  32      163.40      164.10      4.00 o
   1   3  32      367.52      342.22      8.50 o
   2   3  32        1.21        2.56      1.81 o
   3   3  32       18.11       17.52      2.13 o
   4   3  32       56.92       65.35      3.35 o
   5   3  32       15.22       12.93      2.43 o
  -6   4  32       26.66       12.13      5.15 o
  -5   4  32       11.55       10.71      2.80 o
  -4   4  32        1.66        0.53      2.00 o
  -3   4  32        0.23        0.82      1.84 o
  -2   4  32      219.22      229.28      4.49 o
  -1   4  32       37.48       49.23      2.67 o
   0   4  32      153.39      155.33      4.07 o
   1   4  32       93.74       99.78      3.82 o
   2   4  32        2.83        1.74      2.66 o
   3   4  32        3.68        2.69      1.98 o
   4   4  32       35.09       35.68      3.36 o
   5   4  32        0.03        1.62      2.39 o
  -5   5  32        5.68        8.13      2.97 o
  -4   5  32        5.10        8.91      2.61 o
  -3   5  32        0.15        0.55      2.05 o
  -2   5  32        1.26        1.68      2.11 o
  -1   5  32       30.49       25.18      2.35 o
   0   5  32        6.53       15.22      2.23 o
   1   5  32       96.82       90.45      3.85 o
   2   5  32       37.24       27.54      4.14 o
   3   5  32        0.26        0.27      2.28 o
   4   5  32        7.03        5.61      2.55 o
   5   5  32        3.23        2.20      3.30 o
  -5   6  32        0.00        0.20      2.90 o
  -4   6  32        3.62        4.14      2.59 o
  -3   6  32        2.16        4.61      2.52 o
  -2   6  32        0.01        0.00      2.07 o
  -1   6  32        0.18        0.16      1.86 o
   0   6  32        7.38        1.66      2.40 o
   1   6  32        8.41        6.49      2.28 o
   2   6  32        6.56        1.91      4.73 o
   3   6  32        9.70       11.67      2.94 o
   4   6  32        4.75        7.04      3.24 o
  -4   7  32        2.47        3.33      2.87 o
  -3   7  32        9.50        4.00      3.44 o
  -2   7  32        0.00       -0.27      3.06 o
  -1   7  32        6.62        8.60      2.43 o
   0   7  32        0.17        3.40      2.20 o
   1   7  32        8.61        4.71      2.61 o
   2   7  32        5.37        5.47      3.36 o
   3   7  32        6.95        1.99      3.30 o
  -3   8  32        9.53       13.44      4.25 o
  -2   8  32        1.11        2.01      3.52 o
  -1   8  32        0.79        1.61      2.05 o
   0   8  32       16.83       15.05      2.65 o
   1   8  32        8.33       16.45      3.68 o
   2   8  32        0.62        1.47      2.91 o
  -5   0  33       34.56       34.36      4.17 o
  -3   0  33     1209.46     1140.82     27.15 o
  -1   0  33      147.11      154.16      7.16 o
   1   0  33       28.46       27.43      2.64 o
   3   0  33       30.82       31.78      3.74 o
   5   0  33        3.55        3.59      2.60 o
  -6   1  33        6.70       10.46      5.22 o
  -5   1  33       28.49       30.60      3.19 o
  -4   1  33        1.57        2.77      1.91 o
  -3   1  33       52.75       76.63      3.72 o
  -2   1  33       47.68       51.77      2.29 o
  -1   1  33       36.64       35.59      2.04 o
   0   1  33       88.23       84.87      2.73 o
   1   1  33       69.70       77.17      4.87 o
   2   1  33        0.19       -0.95      1.60 o
   3   1  33       47.16       41.02      2.84 o
   4   1  33       35.49       33.26      2.62 o
   5   1  33        0.59        0.49      1.92 o
   6   1  33        8.88        4.41      4.15 o
  -6   2  33        0.06        2.30      3.16 o
  -5   2  33       31.64       34.09      3.40 o
  -4   2  33        5.04        7.87      2.22 o
  -3   2  33       91.45       83.30      3.26 o
  -2   2  33      166.44      166.85      3.45 o
  -1   2  33        0.61        1.11      1.10 o
   0   2  33       18.69       19.10      2.18 o
   1   2  33      102.45       99.69      3.23 o
   2   2  33       29.72       32.95      2.97 o
   3   2  33        0.17        0.92      1.55 o
   4   2  33       17.42       13.99      2.17 o
   5   2  33        0.49        0.87      1.97 o
  -6   3  33        3.68        6.44      4.30 o
  -5   3  33       27.47       28.72      3.18 o
  -4   3  33       11.55       19.63      3.09 o
  -3   3  33       51.55       36.59      3.16 o
  -2   3  33      659.90      683.32      8.54 o
  -1   3  33      141.36      136.52      3.72 o
   0   3  33        3.48        3.87      1.52 o
   1   3  33        9.86       15.82      2.06 o
   2   3  33       99.15       88.40      4.15 o
   3   3  33       11.27       11.78      2.07 o
   4   3  33       72.84       63.41      3.63 o
   5   3  33        0.03        2.38      2.10 o
  -6   4  33        1.13       -1.44      4.35 o
  -5   4  33        0.41        1.77      2.31 o
  -4   4  33       10.75        5.60      2.43 o
  -3   4  33       22.62       21.66      3.39 o
  -2   4  33       18.85       15.32      1.81 o
  -1   4  33        7.58        7.33      1.69 o
   0   4  33       96.93       83.86      4.01 o
   1   4  33      234.35      242.71      5.67 o
   2   4  33       23.83       21.60      5.05 o
   3   4  33        8.92        4.90      2.18 o
   4   4  33        4.39        3.44      2.16 o
   5   4  33        0.24       -2.44      2.77 o
  -5   5  33        3.74        2.37      2.63 o
  -4   5  33       18.63       28.28      3.37 o
  -3   5  33        3.13        2.33      2.07 o
  -2   5  33       11.91        9.52      2.67 o
  -1   5  33        1.98        2.25      1.75 o
   0   5  33       60.49       43.68      3.08 o
   1   5  33        3.94        1.62      1.76 o
   2   5  33       14.94       15.96      4.03 o
   3   5  33       21.28       15.37      4.59 o
   4   5  33        1.04        0.82      2.91 o
  -4   6  33       16.17       13.00      6.00 o
  -3   6  33        0.06        5.28      3.17 o
  -2   6  33        0.49        0.98      2.29 o
  -1   6  33       40.47       40.05      3.21 o
   0   6  33       14.16       21.47      3.53 o
   1   6  33        0.02       -1.91      1.91 o
   2   6  33       18.31       18.89      5.79 o
   3   6  33        1.17        0.43      2.50 o
   4   6  33       13.09       11.72      3.11 o
  -4   7  33        8.09       13.31      4.21 o
  -3   7  33       34.73       45.22      5.20 o
  -2   7  33        9.78       12.61      3.72 o
  -1   7  33        1.05        1.77      2.25 o
   0   7  33        0.21        3.95      2.37 o
   1   7  33        1.58       -1.29      2.64 o
   2   7  33        0.00       -0.37      3.35 o
   3   7  33        3.31        1.31      3.29 o
  -2   8  33        0.42       -3.05      3.24 o
  -1   8  33        0.15        1.59      2.16 o
   0   8  33       14.91       15.76      3.62 o
   1   8  33        2.27        3.01      2.83 o
   2   8  33        3.97        0.12      5.58 o
  -6   0  34        0.26        2.65      4.28 o
  -4   0  34        3.20        0.70      3.47 o
  -2   0  34      848.70      802.36     37.15 o
   0   0  34      101.77      111.94      4.29 o
   2   0  34       24.04       27.67      4.77 o
   4   0  34        1.86       -1.31      2.91 o
  -6   1  34        0.01       -2.93      2.93 o
  -5   1  34       32.51       37.07      3.40 o
  -4   1  34        7.60        9.98      2.37 o
  -3   1  34      292.88      279.00      6.92 o
  -2   1  34      148.76      151.49      3.92 o
  -1   1  34        3.44        8.05      1.51 o
   0   1  34        0.11        1.25      1.31 o
   1   1  34      168.64      168.54      4.43 o
   2   1  34        5.24        9.00      2.70 o
   3   1  34        1.54       -0.23      1.57 o
   4   1  34        0.05        1.17      1.73 o
   5   1  34        3.05        5.47      2.05 o
  -6   2  34        1.50        6.75      3.59 o
  -5   2  34       31.21       37.67      3.52 o
  -4   2  34       18.95       13.52      2.50 o
  -3   2  34       26.11       17.79      4.40 o
  -2   2  34      170.35      171.30      3.81 o
  -1   2  34       33.89       34.27      2.11 o
   0   2  34       39.98       28.19      2.37 o
   1   2  34       15.76       13.78      1.98 o
   2   2  34       10.39        9.79      2.29 o
   3   2  34        0.09       -1.45      1.53 o
   4   2  34       34.01       35.81      2.76 o
   5   2  34       41.24       38.87      3.13 o
  -6   3  34       43.10       45.29      6.69 o
  -5   3  34       30.93       28.73      3.31 o
  -4   3  34       18.92       15.72      3.11 o
  -3   3  34       17.49       10.23      2.32 o
  -2   3  34        0.01        7.29      1.67 o
  -1   3  34       45.45       47.00      2.60 o
   0   3  34       42.37       38.82      3.18 o
   1   3  34        4.87        7.14      1.88 o
   2   3  34      139.76      133.09      4.38 o
   3   3  34       73.49       71.68      5.41 o
   4   3  34        4.40        3.03      1.89 o
   5   3  34       29.19       29.01      3.53 o
  -5   4  34        1.26        2.81      2.43 o
  -4   4  34       13.06       13.91      2.78 o
  -3   4  34        0.04        1.02      1.80 o
  -2   4  34       45.85       56.40      3.23 o
  -1   4  34      118.87      125.25      4.02 o
   0   4  34       78.58      100.67      3.45 o
   1   4  34       10.22       17.83      2.47 o
   2   4  34       11.30        5.24      2.96 o
   3   4  34        9.68        5.72      2.97 o
   4   4  34        2.16        1.64      2.18 o
   5   4  34        0.24        0.18      3.33 o
  -5   5  34        1.56        1.19      2.84 o
  -4   5  34        2.46        1.04      2.34 o
  -3   5  34        1.85        1.78      2.25 o
  -2   5  34       19.30       12.98      2.65 o
  -1   5  34        7.52        6.81      1.89 o
   0   5  34       58.05       57.00      3.42 o
   1   5  34       40.14       35.15      2.95 o
   2   5  34       31.26       27.60      4.01 o
   3   5  34        2.33        1.59      2.93 o
   4   5  34       28.97       25.08      3.30 o
  -4   6  34        3.91        5.89      2.82 o
  -3   6  34        0.68       -1.00      2.58 o
  -2   6  34        5.18        2.50      5.01 o
  -1   6  34        7.37        9.61      2.33 o
   0   6  34       44.79       42.26      3.37 o
   1   6  34        1.80       -0.81      2.02 o
   2   6  34       18.87       11.00      3.97 o
   3   6  34        0.45       -2.31      2.31 o
   4   6  34        0.12       -2.43      2.82 o
  -3   7  34        1.58        2.06      3.71 o
  -2   7  34        0.28       -1.27      2.98 o
  -1   7  34        5.22        4.83      2.96 o
   0   7  34        1.26        3.64      2.28 o
   1   7  34        3.97        0.94      2.56 o
   2   7  34        0.17       -0.07      2.88 o
   3   7  34        0.21       -3.69      4.44 o
  -2   8  34        1.53        0.78      3.74 o
  -1   8  34        4.33        4.28      2.31 o
   0   8  34        0.03        2.07      2.20 o
   1   8  34        7.47        5.01      2.93 o
  -5   0  35        0.33        0.16      3.72 o
  -3   0  35      104.13      112.24      7.89 o
  -1   0  35        0.50       -0.88      2.18 o
   1   0  35      235.05      240.18     12.36 o
   3   0  35       18.29       12.23      3.14 o
   5   0  35        2.98        6.15      3.26 o
  -6   1  35        4.42        8.07      3.59 o
  -5   1  35       75.39       87.56      6.32 o
  -4   1  35       31.48       43.16      3.44 o
  -3   1  35       79.29       71.26      3.93 o
  -2   1  35       27.30       27.25      2.40 o
  -1   1  35      236.29      221.04      5.50 o
   0   1  35        3.58        3.19      1.53 o
   1   1  35       84.43       94.32      4.01 o
   2   1  35        7.27        8.36      2.62 o
   3   1  35        4.70        2.25      1.97 o
   4   1  35        3.80        6.28      2.07 o
   5   1  35       13.02        9.07      2.27 o
  -6   2  35       79.76       90.05     12.07 o
  -5   2  35       80.25       93.04      4.93 o
  -4   2  35        0.06        2.27      2.09 o
  -3   2  35       72.90       78.19      4.09 o
  -2   2  35      117.87      112.55      3.23 o
  -1   2  35       53.00       55.50      3.45 o
   0   2  35       25.58       23.57      2.63 o
   1   2  35       40.40       26.49      2.40 o
   2   2  35        6.37        5.46      2.21 o
   3   2  35       39.93       39.88      2.98 o
   4   2  35        4.77        8.31      2.03 o
   5   2  35       25.86       21.52      3.08 o
  -6   3  35        7.80       11.47      3.85 o
  -5   3  35        0.01        3.20      2.31 o
  -4   3  35        5.35       -1.01      2.08 o
  -3   3  35       58.56       55.68      3.73 o
  -2   3  35       36.61       34.35      2.23 o
  -1   3  35       14.71       17.07      2.46 o
   0   3  35        0.80        1.33      1.44 o
   1   3  35       76.96       72.41      3.47 o
   2   3  35        1.33        4.17      2.59 o
   3   3  35        5.94        9.77      2.21 o
   4   3  35       13.16       12.33      2.49 o
   5   3  35        7.34       11.18      2.70 o
  -5   4  35        1.98        1.16      2.52 o
  -4   4  35        3.88        4.71      2.49 o
  -3   4  35        0.61       -1.71      1.71 o
  -2   4  35      105.78       98.75      4.67 o
  -1   4  35       15.89       22.37      2.22 o
   0   4  35       69.25       62.50      4.19 o
   1   4  35        2.42        3.02      2.05 o
   2   4  35       45.23       53.75      9.48 o
   3   4  35        0.22       -0.53      1.92 o
   4   4  35        7.10        4.71      2.42 o
   5   4  35        1.51       -4.51      4.51 o
  -5   5  35       33.02       43.54      6.98 o
  -4   5  35        0.92       -0.22      2.34 o
  -3   5  35        0.07       -1.37      2.05 o
  -2   5  35        3.38        5.45      2.48 o
  -1   5  35        5.71        6.84      2.12 o
   0   5  35        3.09        8.17      2.22 o
   1   5  35        0.12       -1.77      1.77 o
   2   5  35        7.57       -1.51      4.84 o
   3   5  35        0.01       -2.01      2.21 o
   4   5  35        0.00        2.14      2.73 o
  -4   6  35        1.40        6.26      2.94 o
  -3   6  35       20.02       18.33      4.02 o
  -2   6  35        0.29        4.73      2.96 o
  -1   6  35        0.53       -1.93      1.93 o
   0   6  35        9.51       10.29      2.38 o
   1   6  35       47.87       47.32      4.07 o
   2   6  35        0.01       -2.80      2.80 o
   3   6  35        2.94       -0.70      2.76 o
  -3   7  35        0.29        6.50      3.73 o
  -2   7  35        1.34       -1.11      2.99 o
  -1   7  35        0.13        1.36      2.72 o
   0   7  35       11.51        8.97      2.67 o
   1   7  35       35.66       42.34      4.17 o
   2   7  35        0.00        0.29      3.11 o
   3   7  35        4.22        4.53      3.80 o
  -2   8  35        1.65        5.14      5.54 o
  -1   8  35        8.27        5.17      2.42 o
   0   8  35       11.82       13.35      2.62 o
   1   8  35        7.38        6.33      3.32 o
  -6   0  36        1.95        2.79      4.75 o
  -4   0  36       46.90       54.29      6.38 o
  -2   0  36      112.00      108.46      5.37 o
   0   0  36      356.72      303.45     12.70 o
   2   0  36       47.63       42.92      5.78 o
   4   0  36        6.44        9.42      3.34 o
  -6   1  36        1.86        1.24      2.70 o
  -5   1  36        0.01        3.37      2.42 o
  -4   1  36        2.41        1.50      2.04 o
  -3   1  36       31.48       28.98      2.97 o
  -2   1  36        2.87        1.68      1.58 o
  -1   1  36       76.22       79.36      3.36 o
   0   1  36        1.10        0.65      1.32 o
   1   1  36      133.00      130.15      4.07 o
   2   1  36        3.16       -2.18      2.18 o
   3   1  36        1.55        2.52      1.85 o
   4   1  36       16.24       14.43      3.65 o
   5   1  36        2.04        3.58      2.43 o
  -6   2  36        0.40        3.02      3.45 o
  -5   2  36       27.12       33.13      3.51 o
  -4   2  36        8.31        9.40      2.42 o
  -3   2  36       19.13       27.94      2.93 o
  -2   2  36      125.53      125.32      3.41 o
  -1   2  36       88.53       88.51      5.41 o
   0   2  36       28.91       36.56      4.62 o
   1   2  36       68.99       57.61      3.11 o
   2   2  36        0.39        3.33      2.15 o
   3   2  36        5.51        7.61      2.03 o
   4   2  36      129.66      133.37      4.74 o
   5   2  36        1.57       -0.01      3.92 o
  -5   3  36       46.60       63.04      4.36 o
  -4   3  36        2.65        1.64      2.20 o
  -3   3  36        0.20       -1.73      1.73 o
  -2   3  36       30.03       29.35      2.30 o
  -1   3  36       33.95       36.34      2.46 o
   0   3  36       25.08       25.42      2.22 o
   1   3  36       41.60       42.95      3.76 o
   2   3  36       18.27       17.73      3.81 o
   3   3  36        0.18       -0.63      2.05 o
   4   3  36       69.63       75.05      4.36 o
   5   3  36        1.73       -0.05      2.67 o
  -5   4  36        8.75       10.08      3.21 o
  -4   4  36       12.88       19.50      3.09 o
  -3   4  36        1.56        2.47      2.45 o
  -2   4  36        7.36       12.79      2.58 o
  -1   4  36        1.90        0.62      1.64 o
   0   4  36       33.49       42.21      3.04 o
   1   4  36       54.66       46.11      4.93 o
   2   4  36       96.61       80.57      5.64 o
   3   4  36        0.62        1.14      2.48 o
   4   4  36        5.35        1.38      2.46 o
  -5   5  36        0.41       -2.06      2.76 o
  -4   5  36        0.87        2.04      2.56 o
  -3   5  36       43.02       43.47      4.69 o
  -2   5  36        0.03       -1.25      2.01 o
  -1   5  36       55.46       60.85      3.57 o
   0   5  36       43.99       32.76      3.02 o
   1   5  36        2.85       -0.07      2.47 o
   2   5  36        4.89        2.88      2.76 o
   3   5  36        1.07       -1.51      2.03 o
   4   5  36        0.83        4.55      3.02 o
  -4   6  36        0.61        2.05      2.72 o
  -3   6  36        2.60        5.71      3.25 o
  -2   6  36        0.05        3.54      3.60 o
  -1   6  36        0.02       -1.64      2.00 o
   0   6  36        5.29        6.20      2.35 o
   1   6  36       68.19       71.81      4.66 o
   2   6  36        0.01       -2.18      4.93 o
   3   6  36        0.00       -2.73      2.73 o
  -3   7  36       21.91       28.96      4.95 o
  -2   7  36        0.39       -1.00      3.22 o
  -1   7  36        1.96       -0.22      2.33 o
   0   7  36        0.15        0.71      2.26 o
   1   7  36        2.97        6.47      3.00 o
   2   7  36       13.16        6.35      3.26 o
  -1   8  36        0.01        0.17      2.31 o
   0   8  36        0.65        2.29      2.31 o
  -5   0  37        1.58        2.82      4.10 o
  -3   0  37        3.95       -2.47      2.68 o
  -1   0  37       64.67       60.13      4.36 o
   1   0  37        9.18       29.58      5.78 o
   3   0  37        0.46        0.84      2.73 o
   5   0  37        7.38        7.64      3.54 o
  -6   1  37        1.00       -0.18      3.27 o
  -5   1  37        1.00        5.65      2.61 o
  -4   1  37        1.25        0.28      2.41 o
  -3   1  37       28.53       26.06      2.94 o
  -2   1  37       83.91      102.37      3.85 o
  -1   1  37        0.01        1.43      1.86 o
   0   1  37       22.55       18.15      2.69 o
   1   1  37      169.63      163.59      4.60 o
   2   1  37       60.70       47.32      7.41 o
   3   1  37       16.46       17.06      3.53 o
   4   1  37        9.01       11.88      2.46 o
   5   1  37        2.26        1.49      2.73 o
  -6   2  37       10.75       14.37      4.04 o
  -5   2  37        0.00       -0.77      2.25 o
  -4   2  37        0.71        1.27      2.20 o
  -3   2  37        1.51        6.42      2.27 o
  -2   2  37        1.96        6.22      1.56 o
  -1   2  37       41.87       42.82      2.85 o
   0   2  37        4.44        3.11      1.61 o
   1   2  37        0.00        2.56      1.62 o
   2   2  37        9.93       11.95      2.60 o
   3   2  37       12.77       10.65      2.24 o
   4   2  37        3.02        8.40      2.47 o
   5   2  37        2.83        4.24      2.63 o
  -5   3  37       33.54       41.69      3.92 o
  -4   3  37       16.31       12.12      2.63 o
  -3   3  37       33.63       29.80      3.33 o
  -2   3  37        0.41       -0.88      1.87 o
  -1   3  37       10.92        8.50      1.83 o
   0   3  37        3.44        1.40      1.52 o
   1   3  37      321.87      300.64      6.50 o
   2   3  37       10.46        8.63      3.29 o
   3   3  37       12.48       11.19      2.70 o
   4   3  37        3.28        3.59      2.60 o
   5   3  37       11.84       11.42      3.37 o
  -5   4  37        4.81        0.88      2.67 o
  -4   4  37        7.51        8.37      2.67 o
  -3   4  37        8.19       13.34      2.72 o
  -2   4  37      151.88      152.42      5.55 o
  -1   4  37       15.58       17.08      2.26 o
   0   4  37        6.06        2.00      1.87 o
   1   4  37      114.90      113.44      5.56 o
   2   4  37        5.90        2.68      2.85 o
   3   4  37        3.39        0.66      2.13 o
   4   4  37        0.65       -1.63      2.35 o
  -4   5  37        0.04        0.35      2.45 o
  -3   5  37        1.55        1.71      2.95 o
  -2   5  37        0.08        0.90      2.30 o
  -1   5  37       11.55       11.27      2.45 o
   0   5  37       15.40        9.88      2.33 o
   1   5  37        0.02        0.47      2.02 o
   2   5  37        6.92        5.75      3.25 o
   3   5  37        0.54       -2.02      2.02 o
   4   5  37        1.66        0.29      5.16 o
  -4   6  37       18.38       20.08      3.66 o
  -3   6  37       14.73       21.39      4.43 o
  -2   6  37        0.81       -0.32      2.97 o
  -1   6  37        2.69        1.00      2.09 o
   0   6  37        3.89        1.14      2.17 o
   1   6  37        4.90        8.44      2.96 o
   2   6  37        3.86        3.94      3.22 o
   3   6  37        0.00       -1.14      2.84 o
  -3   7  37       61.60       63.37     10.14 o
  -2   7  37        1.77        3.57      3.52 o
  -1   7  37        2.87        3.38      2.34 o
   0   7  37       15.91       18.58      3.02 o
   1   7  37       11.96        8.82      7.30 o
   2   7  37        1.62       -0.05      4.45 o
  -6   0  38       18.20       22.03      5.91 o
  -4   0  38       36.67       48.23      6.36 o
  -2   0  38      232.25      231.23      7.91 o
   0   0  38        9.93       12.39      3.44 o
   2   0  38        6.73       11.51      4.15 o
   4   0  38        7.75        3.91      3.20 o
  -6   1  38        0.35       -1.48      3.27 o
  -5   1  38        6.27        5.40      2.63 o
  -4   1  38        5.57        3.45      2.26 o
  -3   1  38        7.20        3.47      2.71 o
  -2   1  38      460.86      427.45     11.18 o
  -1   1  38      156.49      157.03      4.56 o
   0   1  38        7.46        5.35      1.72 o
   1   1  38      109.88      112.78      4.16 o
   2   1  38       69.76       65.84      5.04 o
   3   1  38        4.87        4.80      3.11 o
   4   1  38        4.46        0.10      1.98 o
   5   1  38        3.73        0.72      3.14 o
  -5   2  38        0.40       -0.57      2.29 o
  -4   2  38        1.38        0.49      2.19 o
  -3   2  38       25.13       30.98      3.18 o
  -2   2  38       14.53       13.64      1.97 o
  -1   2  38       15.08       15.08      2.27 o
   0   2  38        0.01       -0.53      1.46 o
   1   2  38       26.31       37.08      2.82 o
   2   2  38       37.47       28.81      3.22 o
   3   2  38       20.52       20.61      2.64 o
   4   2  38        0.43        6.81      2.25 o
   5   2  38       49.53       55.35      8.09 o
  -5   3  38       55.58       50.34      4.16 o
  -4   3  38        3.57        3.37      2.52 o
  -3   3  38       12.69        6.66      2.37 o
  -2   3  38      119.27       99.73      4.02 o
  -1   3  38       31.64       37.52      3.36 o
   0   3  38       39.57       40.80      3.01 o
   1   3  38       82.28       84.06      4.33 o
   2   3  38        5.04        5.13      3.02 o
   3   3  38        3.99        5.17      2.45 o
   4   3  38        9.82        7.70      2.89 o
  -5   4  38        0.06        2.54      2.72 o
  -4   4  38        1.66        2.26      2.99 o
  -3   4  38        0.61        1.92      2.21 o
  -2   4  38       56.47       66.27      4.27 o
  -1   4  38        6.14        6.97      2.08 o
   0   4  38        0.04       -1.65      1.65 o
   1   4  38        1.87        2.75      1.93 o
   2   4  38       21.03       16.36      5.76 o
   3   4  38        0.08        3.27      2.72 o
   4   4  38        8.88        7.04      3.30 o
  -4   5  38       26.90       28.15      3.77 o
  -3   5  38        5.98        4.76      2.96 o
  -2   5  38        0.01       -1.17      2.73 o
  -1   5  38        3.82        2.07      1.92 o
   0   5  38        1.15        3.04      2.21 o
   1   5  38       40.86       48.71      4.86 o
   2   5  38        0.05        2.23      3.23 o
   3   5  38        0.47       -1.00      2.38 o
   4   5  38        4.80        3.45      3.58 o
  -4   6  38        3.87        2.77      3.46 o
  -3   6  38       50.23       55.30      8.02 o
  -2   6  38       11.92       11.19      3.59 o
  -1   6  38        8.35        8.58      2.57 o
   0   6  38        3.93        2.58      2.31 o
   1   6  38        1.09        1.42      2.49 o
   2   6  38        2.85        2.88      3.10 o
   3   6  38        1.03       -1.94      3.57 o
  -2   7  38        2.01        5.01      3.63 o
  -1   7  38        0.06       -1.35      2.52 o
   0   7  38        0.88        1.53      2.49 o
   1   7  38       15.14       15.68      4.36 o
   2   7  38        1.85       -1.29      3.53 o
  -5   0  39        6.50        8.71      4.96 o
  -3   0  39       18.33       24.06      5.36 o
  -1   0  39       32.96       36.12      8.91 o
   1   0  39        1.70        0.23      2.21 o
   3   0  39       29.52       28.71      4.16 o
   5   0  39        0.24        4.43      4.78 o
  -5   1  39        3.19        5.18      2.74 o
  -4   1  39        5.93        7.50      2.64 o
  -3   1  39        4.01        1.81      5.39 o
  -2   1  39       76.81      104.23      4.08 o
  -1   1  39       19.49       20.24      2.67 o
   0   1  39        3.54        0.70      2.00 o
   1   1  39        7.40       13.56      2.13 o
   2   1  39        1.37        4.58      2.63 o
   3   1  39        4.31        2.96      2.09 o
   4   1  39        0.07        3.16      2.18 o
   5   1  39        9.24        4.94      3.59 o
  -5   2  39        1.19        1.24      4.25 o
  -4   2  39        0.53       -1.45      2.00 o
  -3   2  39       43.38       61.96      4.41 o
  -2   2  39      226.31      235.61      5.83 o
  -1   2  39       11.65        6.82      2.02 o
   0   2  39        0.22       -1.27      1.47 o
   1   2  39       17.11       19.56      2.40 o
   2   2  39        5.39        3.30      2.35 o
   3   2  39       22.68       27.85      2.96 o
   4   2  39       75.96       76.43      7.29 o
   5   2  39        0.21        5.91      3.54 o
  -5   3  39        7.40       13.55      3.32 o
  -4   3  39        7.79       11.77      2.85 o
  -3   3  39        0.23       -0.24      2.17 o
  -2   3  39        9.98        7.60      2.55 o
  -1   3  39        0.87       -0.15      1.70 o
   0   3  39        1.26        4.26      1.70 o
   1   3  39       30.25       31.62      3.18 o
   2   3  39       30.52       24.71      5.46 o
   3   3  39        6.67        4.82      2.90 o
   4   3  39        3.91       -1.23      3.17 o
  -5   4  39       15.28       12.30      3.44 o
  -4   4  39        6.16        9.88      2.80 o
  -3   4  39        1.44        0.52      2.34 o
  -2   4  39       33.92       30.95      3.34 o
  -1   4  39       43.06       35.83      3.05 o
   0   4  39        6.90        0.77      1.96 o
   1   4  39       42.85       40.67      3.20 o
   2   4  39       11.39       17.92      7.36 o
   3   4  39        0.55       -2.32      2.32 o
   4   4  39        1.09        1.99      5.28 o
  -4   5  39       15.31       10.75      3.13 o
  -3   5  39       52.57       56.85      5.46 o
  -2   5  39        6.53        8.71      3.29 o
  -1   5  39        1.25       -1.79      2.04 o
   0   5  39        0.82        0.77      2.03 o
   1   5  39        2.11        6.60      2.78 o
   2   5  39       60.53       51.69      5.24 o
   3   5  39        1.43       -2.41      2.41 o
  -3   6  39        3.33        9.43      3.77 o
  -2   6  39       17.12       23.17      4.42 o
  -1   6  39        0.53       -1.71      2.98 o
   0   6  39       11.19       14.87      2.78 o
   1   6  39        3.51        2.50      2.69 o
   2   6  39        2.38        0.65      3.22 o
   3   6  39        1.84       -0.74      3.48 o
  -2   7  39       16.01       18.57      4.67 o
  -1   7  39        0.67       -0.50      2.47 o
   0   7  39        1.78        0.66      2.42 o
   1   7  39        5.17       13.16      5.78 o
  -4   0  40        2.81        0.98      3.89 o
  -2   0  40      139.62      125.84      9.81 o
   0   0  40      105.56      106.80     10.11 o
   2   0  40       24.74       31.46      5.96 o
   4   0  40        0.27       -1.14      2.89 o
  -5   1  40        0.88        1.34      2.51 o
  -4   1  40        1.48       -0.26      2.53 o
  -3   1  40        0.02        0.24      2.47 o
  -2   1  40      189.69      181.09      5.08 o
  -1   1  40       42.00       42.71      2.98 o
   0   1  40        0.21        1.16      1.57 o
   1   1  40       33.42       25.15      2.56 o
   2   1  40       26.40       30.72      4.17 o
   3   1  40       19.75       14.76      2.65 o
   4   1  40       84.96       89.98      6.12 o
   5   1  40        4.38        6.72      3.67 o
  -5   2  40        3.09        2.27      2.87 o
  -4   2  40        1.09        4.08      2.43 o
  -3   2  40       33.37       34.44      3.48 o
  -2   2  40      212.38      224.80      5.80 o
  -1   2  40       19.19       19.46      2.52 o
   0   2  40       10.24        8.42      2.11 o
   1   2  40       32.15       31.57      2.78 o
   2   2  40        0.26       -2.32      2.32 o
   3   2  40       10.94       10.24      2.34 o
   4   2  40        1.21        5.56      2.41 o
  -5   3  40        0.05        1.45      2.79 o
  -4   3  40        7.18        5.51      3.03 o
  -3   3  40        2.82        1.98      2.15 o
  -2   3  40        0.63       -0.81      2.13 o
  -1   3  40       25.78       29.67      3.75 o
   0   3  40       30.06       27.98      2.82 o
   1   3  40       18.64       22.83      2.61 o
   2   3  40        1.10        0.18      2.87 o
   3   3  40        0.60        1.11      2.37 o
   4   3  40        0.07       -3.44      3.56 o
  -4   4  40       35.69       32.43      4.03 o
  -3   4  40       21.34       12.52      3.56 o
  -2   4  40        0.47        5.14      2.38 o
  -1   4  40       29.20       30.06      3.01 o
   0   4  40        6.16        6.73      2.21 o
   1   4  40       31.73       33.19      3.08 o
   2   4  40       26.97       22.50      4.09 o
   3   4  40        3.69       -0.01      2.53 o
   4   4  40        0.37        7.16      7.01 o
  -4   5  40        7.86       10.49      3.19 o
  -3   5  40        3.41        0.00      3.01 o
  -2   5  40        3.56        6.21      3.09 o
  -1   5  40        0.58       -1.96      1.96 o
   0   5  40        0.71        2.07      2.08 o
   1   5  40      125.68      110.15      5.32 o
   2   5  40        9.96        9.11      3.68 o
   3   5  40        1.06       -0.59      3.37 o
  -3   6  40        4.30        4.28      3.59 o
  -2   6  40        0.51       -0.22      3.19 o
  -1   6  40        2.76        1.31      2.31 o
   0   6  40        0.46        0.72      2.25 o
   1   6  40        0.11        4.52      3.36 o
   2   6  40        1.90        7.22      3.33 o
  -1   7  40        4.22        5.59      2.60 o
   0   7  40        0.16       -2.64      2.93 o
   1   7  40        2.80        2.25      3.70 o
  -5   0  41        0.16       -3.63      4.26 o
  -3   0  41        5.64        2.23      3.98 o
  -1   0  41       42.08       45.96      4.50 o
   1   0  41        1.03        0.37      2.29 o
   3   0  41        0.67        1.54      5.88 o
  -5   1  41        9.84        6.03      8.00 o
  -4   1  41        3.61       -1.26      2.92 o
  -3   1  41        7.27        5.44      3.13 o
  -2   1  41       12.01       17.61      2.76 o
  -1   1  41       84.77       87.72      3.93 o
   0   1  41        0.01        1.98      1.91 o
   1   1  41        2.08        2.33      1.81 o
   2   1  41        0.79       -0.65      2.74 o
   3   1  41        4.07        6.58      2.25 o
   4   1  41       31.92       37.47      3.50 o
  -5   2  41       19.01       15.10      4.16 o
  -4   2  41        4.84        8.11      2.67 o
  -3   2  41       43.22       37.64      3.58 o
  -2   2  41       39.84       32.11      2.97 o
  -1   2  41        8.18        6.35      2.97 o
   0   2  41        0.86       -1.61      1.61 o
   1   2  41        2.89        2.10      1.82 o
   2   2  41       24.55       20.96      3.20 o
   3   2  41        1.21        2.84      2.13 o
   4   2  41        0.59        5.56      2.75 o
  -5   3  41       13.08       12.09      3.39 o
  -4   3  41        3.25        5.23      3.78 o
  -3   3  41        4.73        3.51      2.52 o
  -2   3  41        1.61        0.80      2.18 o
  -1   3  41      133.36      135.81      4.73 o
   0   3  41        1.79        4.34      2.07 o
   1   3  41        0.15       -0.79      1.86 o
   2   3  41        3.01        2.31      3.68 o
   3   3  41        0.07       -1.15      2.26 o
   4   3  41        0.01        2.79      3.47 o
  -4   4  41       16.51       27.34      3.73 o
  -3   4  41        6.15        9.52      3.34 o
  -2   4  41       19.84       14.15      3.61 o
  -1   4  41        0.52        1.18      2.00 o
   0   4  41        2.49        1.63      2.40 o
   1   4  41      115.90      119.19      5.40 o
   2   4  41        8.61       11.43      3.81 o
   3   4  41        0.43       -2.31      2.62 o
  -4   5  41        0.25        0.07      5.56 o
  -3   5  41       15.42       23.27      7.26 o
  -2   5  41        0.24        1.29      3.01 o
  -1   5  41        2.08        1.96      2.17 o
   0   5  41        7.80        6.70      2.46 o
   1   5  41       32.61       41.54      4.09 o
   2   5  41       26.57       33.83      4.90 o
   3   5  41        0.01        0.54      4.22 o
  -3   6  41       16.12       15.23      5.27 o
  -2   6  41        0.01        2.39      3.37 o
  -1   6  41        9.97        8.97      3.44 o
   0   6  41        0.07       -2.16      2.18 o
   1   6  41        0.20       -3.73      3.73 o
   2   6  41        0.02        2.39      3.39 o
  -1   7  41        0.04        0.89      2.60 o
   0   7  41        0.52        1.52      2.63 o
  -4   0  42        0.00       -3.49      3.49 o
  -2   0  42      242.95      231.92      8.37 o
   0   0  42       14.99       21.32      3.68 o
   2   0  42      205.08      181.85     10.97 o
   4   0  42       34.58       22.69      4.61 o
  -5   1  42       11.31       10.74      3.69 o
  -4   1  42        1.09       -2.43      2.81 o
  -3   1  42        4.31        6.46      3.98 o
  -2   1  42       68.34       77.86      4.15 o
  -1   1  42       23.44       27.53      2.83 o
   0   1  42        0.08        0.57      1.89 o
   1   1  42        0.20        1.57      1.70 o
   2   1  42        4.76       -0.09      2.88 o
   3   1  42        8.04       10.38      2.44 o
   4   1  42        5.57        4.28      3.02 o
  -5   2  42       10.92       14.32      3.44 o
  -4   2  42       22.82       30.73      3.67 o
  -3   2  42        1.00        5.37      3.10 o
  -2   2  42        0.28        3.27      2.45 o
  -1   2  42       10.39        6.94      2.23 o
   0   2  42        7.26        4.46      2.30 o
   1   2  42       26.76       24.25      2.82 o
   2   2  42        0.44       -0.19      2.33 o
   3   2  42        2.93        1.89      2.16 o
   4   2  42        0.61        1.03      2.80 o
  -4   3  42        8.16        7.40      4.30 o
  -3   3  42       38.89       38.55      3.75 o
  -2   3  42        1.84        0.90      2.75 o
  -1   3  42        3.39        5.89      2.19 o
   0   3  42        0.29       -0.91      2.51 o
   1   3  42       18.79       19.94      2.68 o
   2   3  42        0.16       -0.68      2.66 o
   3   3  42        1.52        0.21      4.56 o
   4   3  42        0.02        0.37      3.40 o
  -4   4  42        1.41        3.01      2.84 o
  -3   4  42        8.06        5.00      4.37 o
  -2   4  42       12.18        9.37      3.36 o
  -1   4  42        0.49       -1.96      1.96 o
   0   4  42       20.06       22.98      2.91 o
   1   4  42        0.11        6.96      2.71 o
   2   4  42       53.21       49.56      6.59 o
   3   4  42        1.07       -1.74      3.21 o
  -3   5  42        5.99        4.66      3.53 o
  -2   5  42        6.49       13.12      3.75 o
  -1   5  42        4.76        4.94      2.38 o
   0   5  42        5.37        4.36      2.28 o
   1   5  42       14.16        9.28      3.99 o
   2   5  42        6.06        6.49      3.65 o
   3   5  42        1.50       -0.97      3.43 o
  -2   6  42        1.73        5.06      3.61 o
  -1   6  42        0.46       -0.61      2.39 o
   0   6  42       10.06        7.12      2.62 o
   1   6  42       12.63       10.52      3.76 o
   2   6  42        0.32        1.45      3.70 o
  -5   0  43        5.87        5.06      4.92 o
  -3   0  43        0.53        2.19      3.87 o
  -1   0  43       41.17       33.17      4.24 o
   1   0  43       24.58       14.54      3.51 o
   3   0  43       27.86       26.77      4.63 o
  -5   1  43        0.16        7.08      3.69 o
  -4   1  43        0.24       -0.38      2.93 o
  -3   1  43        5.19        5.26      2.97 o
  -2   1  43       55.63       65.38      4.36 o
  -1   1  43       23.26       25.68      2.83 o
   0   1  43        3.85        4.33      1.85 o
   1   1  43        2.60        5.92      2.16 o
   2   1  43        0.00       -1.59      3.34 o
   3   1  43       73.34       74.99      4.22 o
   4   1  43        0.40        1.92      3.57 o
  -5   2  43        1.82        0.86      3.58 o
  -4   2  43        9.88       11.26      2.96 o
  -3   2  43        1.38        4.53      2.88 o
  -2   2  43       75.94       80.19      4.83 o
  -1   2  43       76.12       85.74      4.11 o
   0   2  43        9.81        4.16      2.09 o
   1   2  43        0.01       -0.10      2.00 o
   2   2  43        7.07        2.40      2.70 o
   3   2  43        3.23        0.13      2.21 o
   4   2  43        1.23       -0.85      3.44 o
  -4   3  43        0.15        1.41      2.72 o
  -3   3  43       12.51       14.46      3.65 o
  -2   3  43        8.37        9.54      3.37 o
  -1   3  43        4.22        5.05      2.16 o
   0   3  43        7.93        4.04      2.18 o
   1   3  43        0.48       -1.57      2.13 o
   2   3  43        0.02        0.13      3.05 o
   3   3  43        0.12        0.13      2.69 o
  -4   4  43        1.62        6.50      3.12 o
  -3   4  43        0.84        0.92      3.14 o
  -2   4  43        1.09       -0.86      2.86 o
  -1   4  43       11.62        8.24      2.36 o
   0   4  43        2.89        3.19      2.23 o
   1   4  43       51.33       45.24      4.22 o
   2   4  43        7.02       10.45      3.74 o
   3   4  43        0.25        5.55      7.54 o
  -3   5  43        4.46        8.96      3.75 o
  -2   5  43        4.74        1.06      3.32 o
  -1   5  43       29.54       35.47      3.42 o
   0   5  43        0.24       -0.06      2.14 o
   1   5  43        3.87        3.99      3.41 o
   2   5  43       25.37       26.05      5.68 o
  -2   6  43        2.15       -1.48      3.47 o
  -1   6  43        2.17       -0.25      2.47 o
   0   6  43        2.03        3.38      2.82 o
   1   6  43        2.05       -0.09      3.43 o
  -4   0  44        0.76       -4.08      4.08 o
  -2   0  44       33.95       28.22      6.05 o
   0   0  44       21.28       19.59      3.75 o
   2   0  44       89.44       77.67      8.54 o
   4   0  44        5.57        1.74      5.03 o
  -5   1  44        1.43        2.80      3.67 o
  -4   1  44       15.04       24.52      4.29 o
  -3   1  44       12.42       11.17      3.38 o
  -2   1  44       11.98       10.64      3.44 o
  -1   1  44        0.10        0.14      1.82 o
   0   1  44        0.11        0.92      2.35 o
   1   1  44       11.72       19.22      2.69 o
   2   1  44        5.59       11.13      3.56 o
   3   1  44        1.92        6.00      2.55 o
   4   1  44       35.83       42.42      5.25 o
  -4   2  44        0.82       -2.20      3.12 o
  -3   2  44        1.42        3.21      3.07 o
  -2   2  44        0.00        2.46      2.86 o
  -1   2  44        0.22        0.41      2.06 o
   0   2  44        0.07        0.08      1.96 o
   1   2  44        0.07       -1.89      1.89 o
   2   2  44        6.21        6.38      2.78 o
   3   2  44        0.40        0.36      2.31 o
   4   2  44       14.41       16.65      4.40 o
  -4   3  44        1.64        1.91      2.89 o
  -3   3  44        2.06        8.89      3.63 o
  -2   3  44        3.53        3.81      3.41 o
  -1   3  44       29.23       29.47      3.09 o
   0   3  44        2.86        3.20      2.24 o
   1   3  44        2.85        2.34      2.96 o
   2   3  44       16.89       15.90      4.13 o
   3   3  44        0.27        2.08      3.45 o
  -4   4  44       15.13       19.08      9.01 o
  -3   4  44       11.85       12.31      3.73 o
  -2   4  44        0.03       -2.53      3.08 o
  -1   4  44       30.33       29.16      3.16 o
   0   4  44        1.57        2.89      2.25 o
   1   4  44        0.11        2.79      5.49 o
   2   4  44        0.72       -0.61      3.36 o
   3   4  44        1.20       -1.31      3.43 o
  -3   5  44        6.07        4.32      3.37 o
  -2   5  44       12.05        6.08      3.84 o
  -1   5  44        8.19        4.01      2.44 o
   0   5  44        0.77       -1.32      2.26 o
   1   5  44       34.79       48.28      8.12 o
   2   5  44       15.54       15.75      4.21 o
  -1   6  44        0.01       -1.47      2.36 o
   0   6  44        0.80       -0.67      2.35 o
  -3   0  45       14.63       11.20      4.87 o
  -1   0  45       40.49       36.08      4.54 o
   1   0  45        3.80       10.67      3.45 o
   3   0  45        3.47       16.93      4.55 o
  -4   1  45        4.59       13.23      3.86 o
  -3   1  45        6.86        8.44      3.37 o
  -2   1  45        2.92        4.63      3.14 o
  -1   1  45        0.00        1.90      2.01 o
   0   1  45        0.02       -1.69      1.87 o
   1   1  45        2.02        7.41      2.29 o
   2   1  45       24.31       22.18      4.21 o
   3   1  45        0.71        2.04      2.41 o
  -4   2  45        1.20       -1.04      3.21 o
  -3   2  45        6.13        0.88      3.17 o
  -2   2  45        6.35       -2.33      3.47 o
  -1   2  45        6.09        8.49      2.31 o
   0   2  45       28.01       23.39      2.92 o
   1   2  45        1.40        4.79      2.71 o
   2   2  45        5.23        3.79      2.78 o
   3   2  45        0.38        0.55      2.75 o
  -4   3  45       24.00       20.48      3.85 o
  -3   3  45        1.63        3.13      3.27 o
  -2   3  45       46.97       35.78      4.67 o
  -1   3  45       13.55       21.34      2.89 o
   0   3  45       18.82       19.02      2.87 o
   1   3  45        0.44       -1.33      3.05 o
   2   3  45        8.63       11.90      3.79 o
   3   3  45        8.10       10.94      3.96 o
  -3   4  45        6.47        8.72      3.52 o
  -2   4  45        3.66        1.14      3.27 o
  -1   4  45        9.50       14.25      2.70 o
   0   4  45        0.38       -1.04      2.63 o
   1   4  45        0.56       -2.01      4.20 o
   2   4  45        2.20        3.12      3.57 o
  -2   5  45        1.12        0.05      2.98 o
  -1   5  45       24.89       20.15      3.30 o
   0   5  45        5.17        3.61      2.51 o
   1   5  45        2.73        8.85      4.56 o
   2   5  45       14.90       12.36     13.03 o
  -4   0  46        5.20        1.59      4.47 o
  -2   0  46       48.02       58.87      7.48 o
   0   0  46       10.60       13.23      3.58 o
   2   0  46       19.10       21.84      5.87 o
  -4   1  46        1.28        0.47      3.34 o
  -3   1  46        0.02        1.60      2.97 o
  -2   1  46       11.56       10.94      3.30 o
  -1   1  46       16.27       13.03      2.57 o
   0   1  46        0.02       -0.18      2.05 o
   1   1  46       21.60       14.90      3.05 o
   2   1  46       25.93       28.59      4.56 o
   3   1  46        1.08        0.99      2.97 o
  -4   2  46        2.31        4.08      3.61 o
  -3   2  46        0.68       -0.11      2.97 o
  -2   2  46        0.53        3.03      3.08 o
  -1   2  46       16.09       22.52      2.99 o
   0   2  46        3.87        1.98      2.08 o
   1   2  46        5.29       11.92      3.84 o
   2   2  46        6.58        6.27      2.97 o
   3   2  46        0.68        2.92      6.06 o
  -4   3  46        1.13        3.56      3.57 o
  -3   3  46        2.15       -2.87      2.87 o
  -2   3  46       17.55       13.70      3.83 o
  -1   3  46       96.13       95.56      5.60 o
   0   3  46        2.62       -0.30      2.01 o
   1   3  46        6.83        8.39      3.71 o
   2   3  46        9.33        2.01      3.50 o
   3   3  46        3.27        1.28      4.35 o
  -3   4  46        1.37       -1.68      3.32 o
  -2   4  46        0.53       -2.85      2.85 o
  -1   4  46        1.80        2.09      2.33 o
   0   4  46        9.39        8.05      2.63 o
   1   4  46        8.42        7.27      3.81 o
   2   4  46        0.02       -1.47      3.31 o
  -2   5  46        1.88        1.45      4.55 o
  -1   5  46        0.96        0.64      2.46 o
   0   5  46        0.73        0.55      2.39 o
   1   5  46        1.48        5.27      3.57 o
  -3   0  47        3.76       -0.16      4.35 o
  -1   0  47       12.58       10.63      3.61 o
   1   0  47       11.69        6.33      4.98 o
   3   0  47       24.50       15.91      6.38 o
  -4   1  47        3.08       -1.15      3.30 o
  -3   1  47        0.33        1.13      3.13 o
  -2   1  47        0.89        4.53      3.25 o
  -1   1  47       28.82       34.12      3.26 o
   0   1  47        0.11        0.02      2.06 o
   1   1  47        3.99       10.84      3.52 o
   2   1  47        4.59        3.35      3.33 o
   3   1  47       29.14       25.94      3.95 o
  -4   2  47        1.41       -1.21      3.29 o
  -3   2  47        7.27       12.54      3.82 o
  -2   2  47       10.80       16.51      3.81 o
  -1   2  47      150.42      175.58      5.72 o
   0   2  47        1.30        0.78      2.27 o
   1   2  47        0.45       -2.74      2.74 o
   2   2  47        0.31       -2.03      3.15 o
   3   2  47        4.62       11.09      4.41 o
  -3   3  47       10.35       10.71      3.70 o
  -2   3  47       18.28       26.66      7.21 o
  -1   3  47        8.45       16.09      2.95 o
   0   3  47        8.74        8.85      2.60 o
   1   3  47        2.55        1.87      8.00 o
   2   3  47       18.29       20.01      4.52 o
  -3   4  47        0.85        2.57      3.30 o
  -2   4  47        3.64        6.00      3.42 o
  -1   4  47        2.34        1.85      2.30 o
   0   4  47        0.41        0.05      2.27 o
   1   4  47        0.16       -0.28      3.34 o
   2   4  47        9.60        8.68      3.73 o
  -1   5  47        5.30        3.07      2.58 o
   0   5  47        0.11        0.52      2.46 o
  -4   0  48       19.83       27.34      6.78 o
  -2   0  48        0.01        5.35      4.84 o
   0   0  48        4.32        6.64      3.61 o
   2   0  48       32.45       25.66      6.66 o
  -4   1  48        0.44        4.15      4.98 o
  -3   1  48        0.55        4.06      3.30 o
  -2   1  48        8.52       14.35      3.99 o
  -1   1  48       11.02        8.86      2.75 o
   0   1  48        5.37        6.70      2.28 o
   1   1  48        1.11        2.26      3.22 o
   2   1  48        6.25        4.22      3.40 o
   3   1  48        4.47        5.35      3.78 o
  -3   2  48        3.48        2.39      3.13 o
  -2   2  48       66.95       74.06      6.07 o
  -1   2  48        2.31       12.06      4.77 o
   0   2  48       19.45       19.29      3.09 o
   1   2  48        5.08        6.68      3.61 o
   2   2  48        0.68       -2.42      3.24 o
  -3   3  48        0.42        0.96      3.48 o
  -2   3  48        6.09        3.79      4.48 o
  -1   3  48       10.52        7.38      2.61 o
   0   3  48        1.81        2.56      2.50 o
   1   3  48        2.24       -2.27      3.06 o
   2   3  48        0.42        0.99      3.46 o
  -2   4  48        5.02        9.18      4.02 o
  -1   4  48        0.39        2.52      2.46 o
   0   4  48        0.23       -2.19      2.87 o
   1   4  48        0.68        5.20      3.69 o
  -3   0  49        5.76       -3.80      3.80 o
  -1   0  49       11.88       16.11      5.22 o
   1   0  49        0.67       -1.88      4.08 o
  -3   1  49        0.36        3.79      3.11 o
  -2   1  49        4.41        8.39      3.53 o
  -1   1  49        6.12        7.13      2.56 o
   0   1  49       26.00       26.06      3.28 o
   1   1  49        0.01        0.35      3.23 o
   2   1  49        5.65        0.27      3.23 o
  -3   2  49        2.38        0.47      3.34 o
  -2   2  49        0.05        4.01      3.59 o
  -1   2  49       44.52       40.78      3.73 o
   0   2  49       11.26       13.84      3.17 o
   1   2  49        0.65       -1.28      3.23 o
   2   2  49        0.11       -1.42      3.31 o
  -2   3  49        1.77        3.13      3.54 o
  -1   3  49       21.85       22.31      3.20 o
   0   3  49        8.32        8.41      2.71 o
   1   3  49        4.12        3.88      4.29 o
   2   3  49       17.86       16.00      4.41 o
  -2   4  49        1.49        6.27      3.81 o
  -1   4  49       12.57       12.43      3.00 o
   0   4  49        0.95        1.30      2.55 o
   1   4  49       20.93       25.58      5.01 o
  -2   0  50        4.50        6.98      5.29 o
   0   0  50       13.05       16.46      5.51 o
   2   0  50        1.13       11.36      5.73 o
  -3   1  50        3.89        3.94      3.39 o
  -2   1  50        0.01        1.83      6.50 o
  -1   1  50       73.11       84.96      5.61 o
   0   1  50        5.73       10.61      2.78 o
   1   1  50        5.00        7.56      3.55 o
   2   1  50        4.05       11.30      3.98 o
  -3   2  50        0.04        0.61      3.33 o
  -2   2  50        0.84        3.77      3.66 o
  -1   2  50       48.45       53.58      4.94 o
   0   2  50        0.00       -0.05      2.32 o
   1   2  50        0.48       -1.24      4.70 o
   2   2  50        1.18       -3.02      3.02 o
  -2   3  50        6.04        8.67      4.05 o
  -1   3  50        1.06        3.09      2.57 o
   0   3  50        1.41       -0.58      2.33 o
   1   3  50        6.75        3.82      3.88 o
  -1   4  50        0.05        0.51      5.45 o
   0   4  50        6.32        2.00      4.82 o
  -3   0  51        0.04       -3.73      4.50 o
  -1   0  51       42.93       51.46      5.72 o
   1   0  51        0.02       -4.64      4.64 o
  -2   1  51       10.92        9.23      3.66 o
  -1   1  51       53.04       68.36      4.46 o
   0   1  51        9.80       10.25      2.72 o
   1   1  51        0.42        5.73      8.25 o
   2   1  51        3.57        2.44      3.55 o
  -2   2  51       30.60       39.97     10.33 o
  -1   2  51        1.96        7.67      2.74 o
   0   2  51       43.55       46.42      4.01 o
   1   2  51        3.36        1.79      3.60 o
  -1   3  51        1.11        0.20      2.46 o
   0   3  51       12.56       14.09      3.09 o
  -2   0  52        0.36       -3.47      4.59 o
   0   0  52       15.70       16.19      4.30 o
  -2   1  52       46.64       61.18      6.13 o
  -1   1  52        0.04        7.82      2.85 o
   0   1  52       34.92       37.30      3.71 o
   1   1  52        0.07        3.13      3.73 o
  -2   2  52        2.42       10.34      5.94 o
  -1   2  52       82.00       93.45      5.11 o
   0   2  52        1.48        4.45      2.72 o
  -1   0  53        1.19        0.95      3.75 o
  -1   1  53       98.06      114.54      5.44 o
   0   1  53        0.32        1.15      2.58 o
 
